# Supplementary material for: High-resolution mapping of a major and consensus quantitative trait locus for oil content to a ~ 0.8-Mb region on chromosome A08 in peanut (Arachis hypogaea L.)
Source: Theor Appl Genet. 2019 Sep 26;133(1):37–49. doi: 10.1007/s00122-019-03438-6 (PMC6952344; doi:10.1007/s00122-019-03438-6)
Supplement: Supplementary file 2 — Supplementary material 2 (XLSX 386 kb) [file 122_2019_3438_MOESM2_ESM.xlsx]

## Sheet: Table S1
Table S1 Genotypes and phenotypes of the 42 cultivars at AhMXZ190701 loci
Accession number	SNP variation	Oil content (%)a	Province
Zhh0106	C	49.5749	Sichuan
Zhh0479	C	48.9489	Guangxi
Zhh1643	C	49.4451	Guangdong
Zhh2082	C	48.9431	Guangxi
Zhh4756	C	49.738	Jiangxi
Zhh4777	C	49.9776	Guangdong
Zhh6123	C	48.7104	Guangdong
Zhh6770	C	53.7737	Henan
Zhh6996	C	55.728	Guangdong
Zhh7642	C	47.5542	Heilongjiang
Zhh7644	C	49.4574	Guangdong
Zhh7646	C	49.9937	Guangdong
Zhh7655	C	49.5775	Fujian
Zhh7656	C	49.9161	Fujian
Zhh7664	C	55.2581	Shandong
ZHh7665	C	55.0642	Shandong
Zhh7667	C	49.6984	Fujian
Zhh7669	C	48.6919	Guangdong
Zhh7671	C	48.645	Guangdong
Zhh7677	C	54.1031	Shandong
Zhh7678	C	54.2583	Shandong
Zhh7684	T	57.1934	Henan
Zhh7685	T	54.375	Henan
Zhh7688	T	54.0954	Henan
Zhh7693	C	47.748	Fujian
Zhh7704	C	47.0926	Jilin
Zhh7710	C	50.2375	Hubei
Zhh7713	C	49.7799	Hubei
Zhh7719	T	56.1617	Hubei
Zhh7720	C	54.1704	Hubei
Zhh7740	C	49.2883	Fujian
Zhh7745	C	49.7284	Fujian
Zhh7756	C	53.4945	Sichuan
Zhh7777	C	54.2712	Jiangsu
Zhh7784	T	53.5026	Hebei
Zhh7789	T	55.7973	Anhui
Zhh7791	C	49.5668	Guangxi
Zhh7794	C	54.5512	Guangxi
Zhh7799	C	49.8211	Jiangsu
Zhh7810	C	49.7789	Guizhou
Zhh7869	T	54.8481	Shandong
Zhh7871	C	54.992	Shandong
a the values were the mean of oil content from 2014 to 2016

## Sheet: Table S2
Table S2 Detailed information on the genetic linkage map based on SNP markers
Marker	LG	Position	Sequence
AhMXZ54912	A01	0	CCTCGAAG[G/A]TTGAAGAGCTGGAAGGAAGGTTTCTTATATATCAAGAGCATGAGAGGAAGTTGAAGGAGGAAGTCGCCGAGCTGAGGGAGGAGAGAGA
AhEXZ130003	A01	6.603	AATTCTGCAAATTCTGCAGAATTTGTGATTTCTGGTTTGTGTGCACATGCACACCCCGTGGATTTTTGGACATGTGCGCACGCACA[T/G]CCTTC
AhMXZ324459	A01	7.788	TGATTGTGTGCGCACACAGGGCGTGCTTGCACTCCCATCATAGCCCTTTCCCTGTTGTGCGCACGCAGAAGG[A/C]TGTGCGTGCGCACATGTCCAAAAA
AhEXZ397992	A01	12.987	AATTC[C/T]CCGTTTGGGTGCTTCGAAATGGCCATGTTCTGCAACAATTGTGAATACTATAAATACACCCAAATGAATACACAACTTACACCCAA
AhEXZ123169	A01	14.007	AATTCATAATATTATC[C/T]GGATTCTAATTCTGAATGGCAATGACATCCTCTTGATTCAAAGGAGAGTGAGATACCAAAGCTATCTAGGATTAC
AhMXZ314689	A01	14.066	GAACTCTGGACA[C/T]CTCTAATTGGGGACTT[C/G]AGCAAAGCTAAGTCACAATTTGAAAAGGTTCACCCAGTTATGTGTCTGTGGCATTTATGTATCCGGT
AhMXZ15821	A01	15.061	CAAAGGAAATGACCTTATAACTACCTCGTTCTACAACAGTGCCAGTGCCAATACAAAGAATGATGAGTGCGATGAAGTTAGAATGTACTACGAAT[G/C]T
AhMXZ169337	A01	17.364	AATTTGGTGAA[G/A]GGTTTTTTGGCTCCAAATGTGGTGAGGGATCTTTTGGCTCCAAGTGTTTTCTTTCTCTGATATTTTTTGTTCATACTTTGAAATT
AhEXZ86366	A01	18.756	AATTCTGAAGCTGATTTGCAACGCTGGTTTGGACCATCAAA[T/G]CTCAGGCAAAGTATGAACTATTATACATTGCTGGAAAGCTCAGGATGTCT
AhMXZ157882	A01	22.634	GAATTTATCA[G/A]GATCCTATTTCTTTTGAGGTAATGTCTGCCTAACCAACTCATTCAGTTCATTGGT[G/A]AGCAAGGGGGTTCATCCACCCAACTCTCAT
AhEXZ311919	A01	23.578	AATTCTGATGGTGACTTTGAACGCCGGTTTGGGCCATCAAATCTTGGGCAAAGTATGGACTATCATATATTGCTGGAAAGACCA[T/G]GATGTCT
AhEXZ219203	A01	24.338	AATTCACA[T/A]GTAAAGTAAATTTTTTTTTTGAATTGACCGAAAAAATAAAATAAAACAAAAGGAAAACAAAATAAATTTTCGAAAACTAAAAG
AhEXZ334536	A01	28.852	AATTCCCAAGTATTTTGAGTGATTCTCCACTGCCTTTAT[T/C]TCTAACCATTCTTGTATAAGCTTTTGTCTGAGAGGAGGCACTTTTGGCTAAT
AhMXZ14240	A01	29.953	GAACAAGGAAGTGAAAGAATGAGTCCACCTTAGTGAGGGTGGCACCTTCTTGAAGGATCAATGGT[G/T]CTTTTGAGCTCCTCTATGTCTCTTCCTTGCC
AhMXZ20695	A01	32.373	AAAAAGAA[T/A]CACTTTCTATAAAATTTTCATTTTTGATATTTTCATTACAAGTCAAAGATCCAATGAATAATTGTGCTTCTATACCAGTCTTCCAATA
AhMXZ260097	A01	33.099	GCTTGGGTAGAGTTCTACCCAAAATACGAGTCCCCATATTTGATCTTCACATAGCGAACCGGGATCCCATATCTTATTTTCGCATCCAT[T/C]CGTTAGT
AhEXZ74036	A01	33.403	AATTCACATTGTCATTTTCT[A/G]AGTAAAAAAATTATATTTGAAGTATTATAAAAGGAGGAAC[A/G]GTATTCGGTTGATTGAGTGTGAGAGTGTTT
AhEXZ435909	A01	34.159	AATTCAAAAAGAA[T/G]CCAGGATGAAAAAAAGAAGGGAGGTATCACAACCCAAGTCACTGTCAAGGGAGAAAGATCAATAAGAAAGAAAAAGAT
AhEXZ261513	A01	35.176	AATTCTTTTCATTCTCTATCTATCTCATTCTTCTATTCTTCTTCTCTTCAGACACCTCAAGGAATCTCTATACTGTGACATAGA[G/T]GATTCCA
AhEXZ97948	A01	35.971	AATTCACATGATCATCATATTGATCATGTTTGGGATGAAATGGATTTGTATAATGCATTGCAGACCATGGAAATCTGGAGATTATGTTAA[G/T]A
AhMXZ210408	A01	36.291	TTGATTCATGTTAGTGGTTAGTTCTCCAAGAGAAGTGTG[C/A]CGTTCATCCTAATAGCTTTGAGGAGGAAAATACATCTCTTGAGGCATCTCGGGGATC
AhEXZ430060	A01	36.416	AATTCCATCAAGGAAGAGAGTGGGTAACCGAACCAAACATGCTCCACTCCATTCTTCTTCCTTTCGAATTCGGACCAACCCAT[C/T]GTTGGGTC
AhMXZ321928	A01	37.167	TCAAAGGTTGGACCAAGTCCTTATGGATATATGTGTGGAAGGAGCTCAATGGAAAAG[A/T]GACTCCAAAGGCAAGTCGGTTCAACTAAGAAGACTGGAC
AhMXZ145306	A01	37.483	TGAGAATGAGTGCCTCTCTGTATGCTTGAGCTTTTGCTGCTAATGCTGATGTTGTCCTGAATGTTGATATTGTTCCAGTGATGATTTTTTCTT[T/G]CCA
AhMXZ53491	A01	37.818	GTATTATGATATTTTGAAGGAGTTGTTCGGAGCTGATAGAGCTACT[A/G]GTAAAGGGGCTGCTACTTCACGAGAAAGGATTCAGCAACTTGATAGAGAT
AhEXZ311092	A01	38.14	AATTCTTGGGCTGACTTGGAACGCCTGTTTGGGCCATCAAATCTCGAGCAAAGTATAGACTATTATATATTTC[T/G]GGAAAGCCCAGGATGTCT
AhEXZ12923	A01	38.434	AATTCCAGTTTGAAGTTGATTGA[C/T]TGAGTTGAAAATCTGTATAATGATGTATTTTTGAAATTGTTAGCAGTCTTTCAACTTTTTATTTCTGT
AhMXZ84884	A01	38.715	TCAGAATCTTCGTGGTATAAGCTAGAATCCATTGGCGGCATCCTTGAGAATCCGGAAAGTCTAAACCTTGTCTGTGGTATTCT[A/G]AGTAGGATTCTGG
AhEXZ111556	A01	39.095	AATTCTCTATGTCACAGTATAGAGATTCCTTTATGTGAGTAAAAGAAGAAAAGAATAGAAGAAGGAGGAGAAAAATTC[G/A]AACACAGAAGTGA
AhEXZ410231	A01	39.244	AATTCTCTCTAAGATTCAAAACTAAACTAAAACTGTGC[G/A]TAATGAGAATGTGTGTTGAGTCTCTACTGGTCCCTGGCTCTAGTCTGTGTTTC
AhMXZ121616	A01	39.626	ACTCCTTTTGTTGGCTCATGTATTCTTTGATGTAACTTTGAACTCGTTGATGCATCAAAGAGAAACGTAGAAATCTTTGTGAACATTTT[C/T]CTTATTG
AhMXZ65468	A01	39.989	TGCCCCTCTCCCTCATGAAGAAGCTCCAAATCAATAAACTAACTCCTACTGATGTAATTATCAGATT[G/T]CCTGACAAAACTCAAAAACAGGCAATAGG
AhEXZ50916	A01	40.227	AATTCTGGGCTGTTTCTGACCCAGTTTG[C/T]GACCCAGAAAACACAGATTAGAGGCTATAAAGTGGGGGAATGCATTCATTCATAATTAGGCTC
AhEXZ246685	A01	40.47	AATTCTGCTCTAGGCTATTCAATATACGAAGTCAGAGAACAAGTTTCCAGCTCAATATTCAACAAGTTC[A/G]TGGTTACCTACGACTCAGTTGC
AhMXZ336098	A01	40.993	CTCCAAGGAAGACCTCTG[C/T]ACGTGAAAGCTTCAATGCTCAGCCCAAGCACACACCAAGTGGGCCCGGAAGTGGATTTCTGCATCATTTACTCATTTC
AhEXZ334435	A01	41.088	AATTCTTGCAAGACTAAAACAATTTTGAACAGTTGAAATGCTTTAGAATTTATCATGGGG[G/C]TTG[A/G]AGTTGGTTTTGCCTAAGTAAAGGAAA[C/T]
AhMXZ23739	A01	41.394	AAGGGTTTGTTACTTGTGACAACCAAAACGTTTGTACGAAG[G/A]AATTTCTGTTGGTTCAGAACCTATACTTACAACGCGACTTTATAAAATTCTTTAC
AhEXZ265946	A01	42.022	AATTCTAAAGCTGACTTGGAACGCCTATTTG[T/G]GCCATCAAATCTCGGGCAAAGTATGAACTATTATATATTGCTGGAAAGCCCTGGATGTCT
AhEXZ108514	A01	42.229	AATTCGTAAATGCGTGGAAGCTGTCATTCTGGTGGGTTGTTTCTCTTGTTCCTTCACCCTTCATGGTTTTTCTTTCACTTTTTTTTTT[C/T][T/C][A/T]A
AhEXZ340315	A01	42.525	AATTCTTGCAAAAGCAAGATCCAATGTATGAGTCTAGGTTTTGAATCATTCTTTGACAATAAGTATTTCAGAGCT[G/A]CATGATCCGTGTATAC
AhMXZ289810	A01	43.009	TGGTGTGAGCTTCGAAGTATGGGCG[G/A]AGTCGTCGGGTTGCGAGTATCAGAGCGTAGGCAAACTTCTCTATTTTCTGGTAGTTTAGCTCTGACCCCTG
AhEXZ261720	A01	43.298	AATTCTTGTCGGTCTAGAAGCTATACTTACAACGGGAATTTATTTGTGAAAATTCTAGATTGCGCGAGAGTTTCGTTCTTCAATAGG[C/A]TAGA
AhEXZ85864	A01	43.784	AATTCCTCTCCGG[T/C]CTGGGCATAAAGCAGAAATTCTCCTCGGTAGAGCATCCTCAGACGAATGGGCAAGTCGAGTCCGTGAATAAGATCATC
AhEXZ388690	A01	44.022	AATTCTCATCACTGTGGCTATGAGTTTGGTTACAACTATGTTGTAGAGAATG[A/G]AAGCTTCAATGAGGATGTACATCAAGGATTCAGGAATCA
AhEXZ186623	A01	44.353	AATTCTATACTGACAAAAATCCGTTCATCAGTGCTGGGCACCA[A/T]GGTCCAAAGCATAAAACAAGCTAAATGCCTGTGATGTGTGTGTGTTAA
AhMXZ41926	A01	44.899	GAAAATGAAGCATCTAAATTTAGAAGAAGAAAATTCAGAAGAAA[A/G]GACACGGTATCGTAAGACGACAAGACAAATTGCATGAGGAGGCGTCAAGGAA
AhMXZ309729	A01	45.069	TTTTTTCTTGTCATGGCAAGCCATAAATTTTCGCTGCTCAG[T/C]GTTATTTGTTACCTGTTGATGCAACATATGTAAGTATGTAACCCATTTTTAGGAA
AhEXZ185016	A01	45.392	AATTCTAAACATTGAAACTTACGATGTTATTTCAGTTGGTTGTATTGTCGTTACAAGAATGATTCTATACTATAC[G/T]TGACTAAGGACTAGAA
AhMXZ9069	A01	45.801	CCTACAAAGCATCCTAAGTTGACCATCCGTTTCTAACAAACCATATTCAAGCA[G/A]AATGAGAAAGCTAAGAGATGAGAGATTTACCCACTTGAATAAT
AhMXZ137897	A01	45.947	ATTCAGTTCTTTTTCTTCTTTTTC[A/G]CGCACGTAGATTCTTCTTCTACTTCTTTCTTCTTCTTCTCTTTTGTTTTCGTAATCACCAACACCACCAATA
AhMXZ52966	A01	46.278	TTGAACTGCTTGGCACTCTTCTATTATTTGTTTTGACAATCGTTGTTTTGTTTGCTTCAA[T/C]TGCACTTCCATATTCATATTAGCCATTCTTGTTTCT
AhEXZ5696	A01	46.625	AATTCGGCCAGATACTATGATTTGATGGCTGTC[C/T]GAGCTTCATATTGGAGGTCGAATTCGGACAACTTGACTGCCCACTGTAGGATTCTTTT
AhEXZ255907	A01	46.893	AATTCCTTCCTAGTACTCTTCCAAGCAATACAGAAGAAAAT[A/C]CCAAAGGAGAGTGTAAGGCCATCAACATGGCTGAATTTGGAGAGGAGAAA
AhEXZ203267	A01	47.116	AATTCAG[A/G]TTTCCACAAAACAATCGATTGAATATTGAATGATAGTATGATTTCTCAAAAATCAATCGATTGTAACTTTTACACAATCGATTG
AhMXZ139500	A01	47.407	TTTTGTGAAATTCTTTAC[C/G]GACATTTTATCCTCCATCAATTTTTGGCTCCATTGCCGGTGATCTGTAAATGTGTGCCTTATTATTGGTTATTGTGTA
AhEXZ4724	A01	47.696	AATTCTTGAGCTGATTTGGAAC[A/G]CCGATTTGGGCCATCAAATATCGGGAAAAGTATGGACTATTATATATTGCTGGAAAGCCCAGAATGTCT
AhEXZ309898	A01	47.7	AATTCTGAAGCTGATTTGCAAC[G/A]CCGGTTTGGGCCATCAAATCTCAGG[A/T]AAAGTATGGACTATTATACATTGCTGGAAAGCCCAGGATGTCT
AhEXZ205714	A01	48.083	AATTCATGAAGAAAT[G/A]AAGTTTTGGAAATCTGCCATGCGAGGCGTACGCGTGACCCACACATACCCGTGACCAGAGTTCGTCAAGCGAGGCG
AhMXZ287736	A01	48.246	CAAAGACAA[T/C]AATTAGATGGTTCGACAATCTACCTCCTAGGTCCATCTCGAGTTTC[G/A]ACGACTTAGCCAAGAAGTTTTTGGC[C/T]AGATTCTCCATCCA
AhMXZ9502	A01	48.371	TGGCACCTAAGGTCGGAGAAACCTCTAGGAAGAGGAAAAGGGAAGGCAGTT[G/A]CTTCCAACTCCAAGTCATGAGAGATGCAGAAATTCATCTCAAAAG
AhMXZ159339	A01	48.518	AAGAATATCAATTACAAGTCCTACCTCTCTAAAAACTAAAAGAATAAACGATGAGG[A/G]AAAAATAAATTCGAACAACTCAACTCATAAACATACTCTT
AhMXZ248255	A01	48.672	AAAAAAAGAAAAAAAAGAAGCACGCACACGACGCGGCAGCGTCGCTGA[G/C]GCGTCCGCGTCACATGTGCGTTGTGAAGAAGAGAAATCGAATAGAGAG
AhEXZ76449	A01	48.863	AATTCTACAAAAAACCTGCCTAAAGCTCGTACTGACATAAGCATCGGAGTCTCTTGCAGGTACCACCACCCTATAAT[G/A]ACCCAGGGGCCAGC
AhEXZ183642	A01	49.02	AATTCCAAGAGGAAGTTCACTGTCAATGACCAGAGACTAAAGCACTACCTTGGAGGTGACATAGATCGTCAAAAA[A/G]CCACTCAAATCCTCAC
AhEXZ169491	A01	49.14	AATTCCATCATTTGTTTTGCCAAATTTAGTAGAACCATAGTATAGATATAG[A/G]TAGATAACATTTAGCATAGTTACATGCATGTAGGTAGATG
AhEXZ375817	A01	49.321	AATTCTAGGACACGAAACTGGGAAGTGAGACATGGTTTCTTACCATATTTCTTTATATAGAAACGTAGAGCTCGATGAGAGCTTTGCGTG[G/A]C
AhEXZ159902	A01	49.472	AATTCATTTGGGC[G/A]TGCCACTTGGTGTCGAAGGCGTCGCACACCAAGCTCTCATCATCACTTGGGTGTGCCACTTGAAGACCCAGGCGTGGA
AhEXZ127374	A01	49.566	AATTCGCGGCTGCCTTGACCGAGTTAGTAAGTCGATTCGCTTCCTAACAGTTGGACACTCAAGGAACTCTCATGGCTACAT[A/G]TGGAGAATCT
AhMXZ182171	A01	49.695	AATAAATCAAAAGACCCAAAAAGAAGCAACCGGATCCTCCGCTTCTGTCACCAACCAAACAACTAACC[G/A]AGGTGGGTTGCGACCTGCATCTGAAATA
AhMXZ329236	A01	49.835	AAGTTTTGGCCTAAAATTAGGTCAAACGAACTGAACCAGTTGGACTGGACCCAAAC[T/C]GGACCCAAAGCCCGTCATATAAAAGGCCTAACTTGTATCT
AhEXZ70336	A01	49.94	AATTCTCTTTGTAATTTCTATTCATCATCCTAATTCCATTGAGTTGAGTAGCACGCCAC[C/T]GTTGAATCCCAAGGTTTGAGCTTCTACCCTCT
AhEXZ270590	A01	50.075	AATTCGTGCTACCATTGGCTA[C/T]AGATTCAAAAGCAGAGATGTAGTACTGCATGGTGTCAAGATTTATAGCATTTGCAAAGTGCTGAGTACTA
AhMXZ1765	A01	50.193	TGAGCAATGGAGGCTCATCCTCCCAAGTCTCA[C/T]TACCAAATCGCTTGGCATTCAGCTTCATGATTGCTCCTAAATACTGGGAAACTTGCCCTTCAAC
AhEXZ57965	A01	50.314	AATTCCACTATGGCGTGCCACTTGAGTTCGAAGGCGTGGCACGCCAAGGTTTATAGAGAAACGAGCATGCCACTTGAAGGATTGGGC[A/G]TGCC
AhEXZ380537	A01	50.494	AATTCATGGCGA[C/T]GCGTACGCGTGACACGCGTATGCGTGAGAGGGAAGTCTGCCATGTGACGCGTAAGCGTGACCCACGTGTACGCGTGACA
AhEXZ187090	A01	50.581	AATTCGGATGCTCTATTGTCAGGAGAAGCGATGCGAATCCATGGATCAGAGACCCAAGAGAATATACTC[T/C]AGCTGTCGTCCAATGACTACGT
AhMXZ346736	A01	50.77	CATTGGGAGTAAGAATGCTACT[C/G]CCACAGTGCCTTGGATTTGGAAAAGTATAGGAGGCTAGAACCCTCCTTTGAGGCTGGCCATTGTTGTTAGCCAC
AhEXZ375888	A01	50.901	AATTCCTCATTTTCTTGTCTTCCTTCCTTTTTTGCATGCTTCTTTTCCATCCTCTACGCCATTCCTGCCCTGTAAT[A/C]TCTGAAACCACTGAA
AhEXZ254486	A01	51.029	AATTCATTTGGGCTAGCAAACTTTTGGTTTACAATGTCATGTGATTCAATT[G/A]CACTAATTTTGGTATTATATAACCCAGATGAAAATGAGGG
AhEXZ136438	A01	51.188	AATTCAAGTGTGGAGGAGGA[C/T]ATTCACGAGGAAGATATTGTTGAGATAAAAGATGTTGATGAAGAGGGGGCACAAGAGGTTGTTGATGAGGA
AhEXZ54922	A01	51.383	AATTCAATCAGCAATTAGATTTTCTAACAAAACATTTA[G/T]CCAAATTCAAGGAGATATTGTAAGAAACCAGAATGGCTAATATGAATATGGAA
AhEXZ72042	A01	51.522	AATTCATGCCCCTTTCTCTTCTCCCTTTTTAGGATGGCCACTAGAAAGGGTACAGAGA[A/G]AGCCTCTAACAAACCACCGGCAAGAAAAAAAAC
AhMXZ335467	A01	51.744	GTCAGTTACGTG[C/A]TGCTTGTCACGCGTACGCGTCACTGGCAAAATTCCTCTTCTCGCGTACGCGTCGGTCACGCATATGCATCGCTTGACAATTCCT
AhMXZ296157	A01	51.886	AGTCG[T/C]GTTTGCTCAAGTTGCTTCCTTTTTTTCCAGACCTATTTTTTGGGGTTGGTAACCCGTTTCCTTTTCTTTGTAGGATTAGTTGGCCATGTCG
AhEXZ405741	A01	52.051	AATTCTTCTTCCCCTTGAGTTCAGTCAATTGGAGTTCTAGGAGGCATAGACGATTTCTGACATTTTCTTCTTCAACAGTT[C/T]GGTCAGAAAGC
AhEXZ54272	A01	52.322	AATTCTTAGGTAACTGTTCCCACTCTTTTGCCCACAA[G/A]CGTTACCCATAAATTCCTCACTCAAAGAAAGCCTTCAACTTCTTTACTTACATA
AhEXZ404094	A01	52.479	AATTCAAGATGA[A/G]AGAATTTCGACATAATGAAAATTTGTTACCTGAGTCTTCCTAAAAAATTTATCAGAGTCTCGTACTGATAATGTGTTGT
AhMXZ105452	A01	52.558	AGTAGTGAAGTGAGAGAATCATCTCTTGGAGCTTGGGGTGGGTAAGAGGGCTCATTATATGGGAGAAAGGGCTCACAATA[G/T]GAAGGTGGTTCATCAT
AhMXZ106103	A01	52.814	CCCACAAAGGAAGGATTGGAGTTCCAGATTG[A/G]GAGATGCATTATGGGCTTATAGGTCCGCTTACAAGACCCCAATCGGAATGAGCCCCTTTCGTATT
AhMXZ294081	A01	53.024	GCTTGATGTTGTGCAGGGCA[C/T]TATATCCCTTGGAATGAATTACAATTGATAATCTTTTCTGCTGCAAGAGTGTGCCAGGCACTATATCCTTGGGTTA
AhMXZ171490	A01	53.184	TGAGGTCACGTGACCCGCGTCACGCGTGCGTGTGGCTGACGCGTGCATGTCACTGGTAGATTCCTTCCTCACG[T/C]GTATGCGGATGATGCATGCACGT
AhMXZ105510	A01	53.366	CTAGTGCTAAATACTTCTTTGAACAGGAGAAATTTATATGGGACAAGACTCATGATGCCATGATCAG[G/A]AAGATCTTCAACCATCGGATGGCTAGTGG
AhEXZ170523	A01	53.627	AATTCT[C/A]TCCTGAGCGTATCCCAGTTAGTAACAACTACTTCAGGTTGAGTGTAGTACCACTTCCTCGCTTTTCCCTCAAGAGAAAATGGGAA
AhEXZ195284	A01	53.873	AATTCATCATGTGCATCTTCTATCTGATCACTTTCTTTGCCAACTTGAATTGTTTGCCTAACTATATAACAT[T/G]CTTAGTTGCTTTCTAAATT
AhEXZ267289	A01	54.147	AATTCATATGCCGTTTGGGGAGGCTGGCCATTTGGCCTTGCCTAGACCTTGTACTTATGTATTTTCAA[T/C]GGTGGAGTTTCTACACACTATAG
AhMXZ252994	A01	54.425	ATCAAAATGGCA[T/C]CGTTGCCGGGGAGTTGCAATGGTGTTATATTATTGGTTATTTTATATATTGTGAATAGCTTTGTTTTTGGTCTGTTTGTTGATT
AhEXZ209297	A01	54.627	AATTCTATAAGAATT[A/T]CTTTCCCAGCTCAGTTAGAAATACCAAAGAACTTATACTGCTTCAGCTGAAACAGAGCCAAATGACCATTACTGAG
AhEXZ360813	A01	54.871	AATTCAAA[G/A]AGTTCTTAGGACGGCCACCTATCCTATCTCGGCCACAAGAAAGAGAACCGCTCATATTATATCTCGTAGTAGAGAGCCGGGCA
AhMXZ296865	A01	55.113	CAG[C/A]GTTGGAAAGTAGACATCCAGAGCTTTCCAGCAATATATAATAGTCCATACTTTATTTGTGATTAGACATCGTAAACTGGCGCTCAACGCCAGC
AhEXZ189988	A01	55.338	AATTCTACCCTAAAACATGATGTAAAATTATT[T/C]TATGACTACTTCCTACTTTCCCTTTGATCCTTGATGCACCACTATTTCGTGGTACATCT
AhMXZ347488	A01	55.579	GGATGCATGAGGACCATTTACTGATCAAGATTCCTAAGCCTTGGCCTC[T/A][C/T]TCATACAAATGTTGTACTAGCATGCAGAGCTCTATGCTCAAACCGTC
AhEXZ338692	A01	55.78	AATTCTACATCTATCTAAAACTAATACTAAGCTAATGTGTGTAATGTCCTCCTTCCTACTACACTCCTAGCCTCTAATCTGTAGACT[A/G]CGCT
AhEXZ440691	A01	55.944	AATTCTTCTACCTCTTTCTTCTATTTTTCGTTTCCTCTGACACCTCAAGGAATCTCT[C/A]TACTGTGACATAGAGGATTCTATATTTTCTTATT
AhMXZ348600	A01	56.203	TGAAGTCATGTGCCACCATCGGCGCGTGCGTGCACGGTACGCGTGCACGTCCCTGGCCGATT[T/C]TACAATGTGCGTGCGAGCGCCATGTGCGCGTGCG
AhEXZ195156	A01	56.598	AATTCTTAGAACGTTGTCATATATATTTTTATGTATGT[C/T]CATTTTTATCTGATGAAAATGACTGTGTTATTATCTATCATGAAATTATCTAC
AhEXZ28503	A01	56.906	AATTCCAACCCCTGTACCATCATTATGCTTCGATTCATCAAAATATAACTGATAAACCCC[G/A]TTTTTAGAGTTTATCTTGTGTTGAATTTAGA
AhEXZ243212	A01	57.052	AATTCTTCTTTGGCTC[A/G]ATTCCTAAGGTGGGTGAAACGGGAGCATATTATGATGCTCAAGATGAATCTTATGATGAATCTGATAGTGGAGGG
AhEXZ378868	A01	57.107	AATTCGGGTCGTGTTCCTCTATTTGGGCCCTTTATTGGGCTTT[C/T]CTGGTAGTTTGGCCGAGTTCTTTGAGAAGAGGTCGGATTGTCCTGACC
AhMXZ22835	A01	57.397	TGGTATGCGCTTGGAAATATGGGCGGAGCCGCCGTGATGTGAGGATCAGAGCGTAGGCAAAATTTTCTATTTTCTGGTAGTTCA[G/T]CTCAGATCCCTG
AhEXZ401882	A01	57.796	AATTCTAATCTCTCCTT[T/G]ATTCCATAAGATGCCTTGATGTGTTTGCTAGTAATTCCAGGATTGAAATAGGCTAGGCATGGATCAAAGGAGTA
AhEXZ314007	A01	57.851	AATTCAAAATTCTTATCAATTTTTTTAGATAAAATTGTACAGGATGAGATGAGCTTCGCGTGGCCGTAAACGGTGCGGCAACCA[A/G]AACTCTA
AhEXZ338011	A01	58.027	AATTCCTTTCTTCTGCGCGGTCGCATTGCTGACGCGTATG[C/T]GTCACTTCTCGCTGGTCATCTCCTCAATTTCTTGTGTTCCTTCCATTTTTG
AhEXZ283711	A01	58.428	AATTCATAATTCAGATAGTATTATTGATTTTCCTAGTTTAGTATATTGATTCTTGAACACAGCTACTTTATGAGTCTTGGCCGTGGCCC[A/T]AA
AhMXZ8619	A01	58.676	AGAGGATGGTGAATGAATGGACAGTATGAAAGGGATGATATG[G/A]ATGATTAGTTTGAGGAGAATAATGATGCTACTCATGACCAACTAGAAGAGCTAG
AhEXZ122429	A01	58.995	AATTCAT[A/G]ATCTTCATCTCCAAGGGAACTCACTTTTTGCCCCATTCTTTCCAAGTCTTCATTCAATAATTGTCTTGGAGATTGTGCACTCTC
AhEXZ415439	A01	59.173	AATTC[T/C]ACAATGGACAGTCGAGTTATCGGAATTCGACCTCAAATATGAAGCTCGTACAGCTATAAAATCACAGTACCTGGCCGATTTTATCG
AhMXZ17667	A01	59.431	TTAGAATCTT[C/T]GTGGTATAAGCTAGAATCCATTGGCAGCATCCTTGAGAATCCGATAAGTCTAAACCTTGTCTATGGTATTCCAAGTAGGATTCAGG
AhEXZ216446	A01	59.544	AATTCGAAAGAAGGAAACTGGAATGGAGATGGGTTTTTCTTCTGAGCAGTCTGAGAAGAGGGGGGCAGAATCGTGACAGAGACAGA[A/G]GCCAG
AhEXZ124326	A01	59.823	AATTCTAAAGCTGATTTGTAACCCCGGTTTAGGGCATCAAAACGCGGGAAAAGTATGGACTATTATACATTGCTGGAAA[G/T]CCCAGGATGTCT
AhEXZ168772	A01	60.141	AATTCTATGTCCGTCTCCCTTTCAAGAAGAATGAAGACATCAATCCAACAAAAGCCACGCATTTAGGAATG[A/G]ACCCTGAAGATCTGAAACTG
AhMXZ281839	A01	60.332	TTATTATAAAGTTACCAAACCCTACCTCCGTACGAAATCAAAATACTCGAAACTCCAGAAAAGCTTTCTGACC[G/A]AACTGTTGAAGAAGAAAATGTCA
AhMXZ177237	A01	60.612	TCCTTCCATGAGAAATTTGGATGATTTCTCCATGAG[G/T]AATTATAGGTGTTTCCATAAGGTTCACCCATGTAATTTAGCTCTGCTATTGCAGGGTTCT
AhEXZ75832	A01	61.245	AATTCGCAATCAGCGATTTCTGGGCAGTTTCTGACCCAGTTCTCGACCCAGAAAACA[T/C]AGATTAGAGGCTACAAAGTGGGAGAATACATCCA
AhEXZ245088	A01	61.431	AATTCATACC[T/C]ATTGAACATCCAATCACCAAGAAGTCAATGGAAGGAAAAATGCAAGACAACTCTATCAAAAGGAGGGTGCAGGAGTTCCTC
AhMXZ178002	A01	61.525	CTTTTCTTATGAACCCTGC[C/A]TACAATAGAGCTTGTATCTGCTCTTCCACAGCTTGAGAGCATTCTGGTCCGAGCTTTCTATGCCTCTGTTGTACTGG
AhMXZ32789	A01	61.871	AGCCTTGTTGAGGCTTTTGTTGATCCTTCCATGAGAAATTTGGATGATTTCTCCATGATGAA[T/A]TATAGGTGTCCCCATAAGGTTCGCCCATGTAATT
AhEXZ196294	A01	62.395	AATTCAAGTTACTA[T/C]CAAACAACGCAACGTCAAGAATAGACATCATCACCATTCATATATAACAGAAGCCTCATCATTCTCCTCTTCACCTT
AhMXZ113234	A01	62.662	TTCCGCAACATTGACATTTTCTCCCTT[T/C]ATTATGCTGTATATGAGCACAGCTCTCTCCTTAGTCACCTCTGAAGCGTTGGATGTGGGGTTGAGAGAC
AhEXZ192925	A01	62.954	AATTCAACCTAGAGCAAAAGGGGGAGCACTTAGTTAGTCATGATGAGCCTTTAGTTAGTTTTCTAGAGATAGAAACTTCTTCTT[A/C]TCTCTAG
AhEXZ376743	A01	63.311	AATTCAATCTAGTTT[T/C]CTAGTGTTTATAGTTTCTAATCACATAACATTATTTAGTGGCAGTACAATAGAAAAGAATGAAATTATCAGTTTCA
AhMXZ215297	A01	63.669	AGGAGAATAACTAAAACCATGCTATTTCATTGAATAAATGGGAGAAAAGTTGACAAAACCCTCTAAATTCAACACAAGATAAACTCTAAAAA[C/T]GGGG
AhMXZ147080	A01	63.886	AATTTACTTTTCTGGACTTTACTATGAGTTTGTGTATTTTTCTG[T/G]GATTTCAGGTATTTTCTGGCTGAAATTGAGGATACTGAGCAAAAATCTGATT
AhMXZ117238	A01	64.298	CAAAA[T/C]CAGAAACAAAAGCAAAATTACCCCAAACAAAATTGGAAATCGCCGGTGATGATGATGGAGAAGACCTGGCGGAGGACGCTGTCGTTGCAGT
AhMXZ350085	A01	64.571	GAAACTCAACGTAATAAAATTTTTTTAGAGAC[G/C]AAAACGTCTGACATGAAATTCCTAGGAAATTTATTTGGGAATATATTCTACTGAAAATGAAAAT
AhEXZ300697	A01	65.023	AATTCTGAAGCTGATTTGCAATGCC[G/A]GTTTGGGCCATCAAATCTCGGGAAATGTATAGACTATTATATATTTCTGGAAAGCCCAGAATGTAT
AhMXZ293480	A01	65.448	ATATAGTGAATTTATCTATATTGAACAGATTAGCAAAG[A/G]CTACCACATCGTTGTCTACCACAGCAATACCGGCGAGAGAAATACTGATGCTTGGGAT
AhMXZ19876	A01	65.624	CCATACATCTGCAACAACATACAAGCTATGGCTTAGACTACAGCATAT[C/T]TCACTGCTACTAATACAATCAACATGGCTACCATGACATAGATCCTAA
AhMXZ342665	A01	65.79	TGGAGCACAGGACACAAGGCCCAAAGCCAACAAATACAAACTCCACAAGAAAAAAGTACTGAACAATATAATTCT[T/C]CGAACCCAAAAGAAAATAGAC
AhEXZ189183	A01	66.179	AATTCTTTTGTATGAGCCTCGTAAGCTTCTGATTCAGATCTTCTTTCAGATTGGCTCCTATGTTGGTGTTCTTTCCTTCCTCCTTTC[T/C]GACC
AhEXZ175358	A01	66.485	AATTCACAAATATATTCGCGTTGCTAGTATATTTTCTAAACCAACAAAGAATCATTTCATACAAAAATTT[G/A]TTTGTCACAAGTAACAAACCC
AhEXZ4248	A01	66.798	AATTCTGCAGGGAACTAACAACCATTTGAAGATATTATGCATCATAACTCAAAAGGA[G/T]CCCAACAAAAGGAAGGACAAGAGGACTGCAAACC
AhEXZ52793	A01	66.832	AATTCGAGTTCCCT[A/G]CCCCCATGTGGGCATTGAACGCCCAGCTCTTGCTCCTGGCTGGCGTTCAATGCCAACAATGTGCCTCTCATTGGGCG
AhMXZ264132	A01	67.097	AGCCATCAAAACAACTCGGTTAGCTGCTTCTGCTTGCCCATTTATTTGAGGGTGTTCTACG[A/G]AACTAAAATGATGTTTGACAAGGAAGTTTTGTAAA
AhMXZ250981	A01	67.419	CGACGATGCACACTTC[G/A]ACAAGAGCGTTGATGAACAATTCACGGCGCTTGATACCAACAACGACGGCGTTTTGTCACGCTCCGAGCTCCGCACCGCC
AhEXZ353984	A01	67.812	AATTCATCTGATAACTATCTCCATGTTTTTATGCTTG[C/T]TGTGGGTTGGTTATTCAACCACATCTTAGCTTGATCTTTTACAGCAAATGGAAA
AhMXZ268632	A01	68.001	AGTCGTGATCCAACACAAAAAGAGTGTG[A/C]ATAAGAACTCTAGACACCTCTGACTGGGGACTTTAGCAAAGCTGAGTCACAATCTGAAAAGGTTCACT
AhEXZ451881	A01	68.865	AATTCGGACCAACCCAT[C/T]GTTGGGTCAAATAGGAGCATTGCTTTTAGGCTTGCTCAATAATTTTCTGGCCCAATTATCTTGCTAACCAAATA
AhMXZ310792	A01	70.022	GATGGGCTTGCTCCT[G/A]TCATGCTTGATTTTTGCGTTGAAAGACTCGCAAGCATTGTTGCAGCAAATGTTATCGACCTTTGGCACTTCACTAAAATGC
AhMXZ174459	A01	71.04	TGAAGTCATGTGCTGTCATCGACGCGTGCGTGCACGGTAC[A/G]CGTGCGCGTCCCTGGTCGATTCTGCAATGTGCGCGCAGGCGCTTTGTGCGCGTGCG
AhEXZ263005	A01	72.779	AATTCCCGGAACTGTCCATAC[A/G]GTCTTTCAACTTGGCAAATAACTCGTGTATTCCCACCTCCAAAAAACTCCGCCGACAATGAAACAAGACC
AhMXZ81593	A01	73.065	ATTGTTGCTTGTCCCCAAGAAACTAACAAAAATATAAGATAAAAATAAGAGAATATACAATAAATC[C/T]CAAACTATCAATGAAGCTTAGTTCTAATTA
AhEXZ155107	A01	74.031	AATTCACAGTCGCTGTGATG[T/G]GATTCTTTCAGACTGCCAGGTTACCTTCAGATTCAAATATCACATAGGTGGTGTTTGCACCTAAATTTGTT
AhEXZ10240	A01	75.391	AATTCTCACCCTTTTGGCTATGAG[A/T]TTGGTTCTAATTATGTTGTAGGAAATAAAAATTTCAATGAGGATTTACATCAAGGATTTGGAAATAA
AhMXZ8072	A01	76.042	GCGTCGAGAAATGCG[A/G]CGGTTGTTGGTGGGACCCAGAACTGGATGGCCTCTGAGGTGCAAGTGACGGCACTGGAGTCTCCTCCTCACTATCCCCTGA
AhMXZ142847	A01	79.125	CTAGAAGCAACAACTAATGATCCCCAAATGTCCATGCGGATGATATCAAAATAAGAAGCAGATTTTGTTTTGCTAAGAGGAAAAGAAAGA[C/T]GCTTTT
AhMXZ285950	A01	80.31	ATCATTCCCAATGTCTATTCAATTAGCACCATAGGGTATTAGGTGTCTAGAATCAAAGTATAATAAATACATT[G/A]TCAATTACTATAATAGTCGCAAG
AhEXZ442663	A01	82.934	AATTCAAAAGCTAAGGTTTGGTTTGGGTTTTTGTTTCTTCA[G/A]AGAGAATGACTTTGCTTTCTTTGTTGTGCTGAGTGAGAGTGACACATGAA
AhEXZ252133	A01	85.053	AATTCAAAAATATCCAATATAATAAGATCAATTTCACCTATTTTACTTTTTTATTTCAAC[G/A]TTTGCACTAAAATTACATTATCTGATTCTAT
AhMXZ281735	A01	86.418	AGCATTCAATATGTCTTGATTTTTTCGTTGCAAAGCTTGACAAAGATCATGACTAACTTGCAAAATATTTCTCATCAAAT[G/A]TAAAACAAAGACAAAT
AhEXZ308293	A01	87.294	AATTCTACAAAATAGCCGAAAAGTCCTCCACCATGGCAAGGCTAGCTTTTCCTCATCTTATTTGC[A/T]ATCTATGCTACTCAGCTGGAGTTATC
AhMXZ67625	A01	88.077	TTGCTCCATACTTGTTTGTG[C/T]TGTATGTGCTATCAAGTGACACAACATCTCCATAATATTCGTACGACGCCCTACACCTTGCATCTACCCATACTGC
AhEXZ35711	A01	90.103	AATTCGTGTATGAAGCACACGAAATGGACGAACTCAATGCAGACAC[G/A]CACGAAATGGGCAAAAGAGTGGAATACTTTACTGTAATCATGTTT
AhEXZ25410	A01	92.295	AATTCTGCAACTTTCTGCACGTGGCGTCCGTCACGCGTGCGCGTGGGTCACG[C/T]GTGCACTTCATTTGGAAGTTTTTCTTGTCACGCGTACGC
AhMXZ269964	A01	92.825	CCTTG[C/T]TGTGCGTCCAAATCTGAATAGAGGGAGAAGGCCGTTTAGGTTTCTTGCAGCTTGGCTTTCGCATCCTGATTTCAATAATCTGATTCATCAA
AhEXZ441484	A01	95.036	AATTCTCTATTCTGCTGTAACTACTATTACC[A/G]TCGTGGAATTGTTGCCGCTGCTGCCATGGAACAAAAAAGGAAGGGAGTTGTCACGTTTGA
AhEXZ125387	A01	98.637	AATTCAAAATAAACATTGCCGT[C/T]TTCCAGACAAACTCCAGCTCATTGCAGAGCACTAGGACTTGCATATGAAAAACAAGGAATATATACGGA
AhEXZ51185	A01	102.625	AATTCAGATATTCAGCCTATGAGAATG[A/C]CAAGCTCCATAAGGAGAGAACAAAGATATGGCATTACAAGAAGATTTCCATCAGAGTCTTTGAG
AhMXZ28626	A01	106.787	CAAAAAAAAAATACTCAAACTGGTGGTGCATGAAACTGGCTCCACAAAATTCGCACATATAGACCGGTAAGTATAC[C/T]GGGTCGTCCAAGTAATACTT
AhEXZ32917	A01	115.799	AATTCGGAATGTCTAACCTTGTCTGTGGTATTCCGAGTAGGATTC[T/C]GGGATTGAATGACTTTGACGAGCTTCAAACTCTTGAAGGCTGGGCG
AhEXZ224181	A02	0	AATTCTCTGACCTGCGCGGATGCGTCCATCCTTGCGTGCCACTTCCAGCTATCCTCAT[T/C]CACGCGTGCGCGTGGTGTGCGCGTGCGCGTCGG
AhEXZ297943	A02	9.225	AATTCATAACATTATCCGGATTTAGTT[T/C]TGAATGATATTGGCATTCCTGAGTCTCCAAGAGACAATGGGATGCCAAAACTGTTCATGATTAC
AhEXZ106821	A02	10.741	AATTCTGGCTGAAAGCCATCCTTCTCGAAATCCGATTATAACTAACTTGCGAACTTTCAAAGCATCCAATGAAGAAGAAACGATTCTCA[T/C]GA
AhEXZ36410	A02	21.654	AATTCCAACCATCCTCTAGCTATAGGCTTTAGGTCAAGCCTTCTTAGTTGAAATGGGCTTGCCTTGGGAATCCCTTTTTCACTGT[G/T]CTCCTT
AhEXZ99517	A02	30.458	AATTCGGAGAGCATTGTTTCTACAGAAAATGACCATTTTCTAAAAATCATATCTCCCAAACCACACATCAAAAAGTTCTAAAATTTTAGG[G/A]A
AhEXZ262298	A02	35.353	AATTCCGACCTCTTCGCTTGGAAGGCTACCGATATGCCCG[A/G]AATACACCCCGAGCTCATGACACACAAGCTGGCCGTCTATCCCGGGTCCCG
AhEXZ247442	A02	37.799	AATTCTATCAACTTGCTTGGAGCATTTTGTTGAAT[C/T]TGGATACATTTTTCAAATTGGAACTCAACCCCAACCATCTTGTACCTAGGGTCTAA
AhEXZ52204	A02	41.735	AATTCATGGCGACGCGTACATGTGTGTCACGCGTACGCGTAAGAGGGAAGTCTGTCAGGTGACGCATACGCGT[G/A]ACAAGCATTACGGGAGTC
AhMXZ281038	A02	43.275	AAGTCTTTAGATAAAA[A/G]TTTAGTCAAATCAGTCAAATTATCTAATGACTATCAATTATCAACTTCACGTGAAGTTGACTGCACCTGAGTTTTCACCT
AhMXZ53389	A02	44.081	ATCTCAACTG[G/A]TAATGTATTGCAGTGATGAGGAAACAACTTTGAAACAACTTCAGAGGGCAACTATATATAAAAGAAAAGCTCCAAAGAAAGTTAGC
AhEXZ227963	A02	45.266	AATTCTTTTCCGAGAAACC[G/A]TTTTAGGGTAACCTACCAGTTTGAAAAAATTTTTTTGTTGAACTTGCTTGAAAGAATGTACTTTGGAACATG
AhEXZ57217	A02	45.737	AATTCGCCCAAAAATACCAAAAATTATAATAAAAACACAAAAACTCAA[C/T]GTAACATCCAAGAATTGAATTTTACACTAAAACCAACTAAAAC
AhEXZ246824	A02	46.577	AATTCAACACAATAGTGTGGAACAAACAGAACAAT[C/A]AGATGGGAACTACTAAAAAACTCAGTTTCTAATAATTTCACTTTCACTTTCCAGAA
AhEXZ150446	A02	47.207	AATTCCATATTATTACAACTACTATTGATTCCTGAAAAAATGTTTGTAAAGATGTAAGCCT[G/A]GAGTTTATCACAGGATTGCCAATTTCACAT
AhEXZ443675	A02	48.198	AATTCTGGAAAAGTGAATGGTGAGTGAAAAAGTCAGCAATAATACTAACAGATTTGATGTGCTAATCAATGAG[G/A]AATCAAATGAAAAAGAAA
AhEXZ428882	A02	48.885	AATTCTTCTCTTGTGTGGCTTTGATTGTTGTGCAGCTTATTCGAGGATGGTGCGCGAGTACGAAGTGCGCTACCAGC[G/A]TTTACGTGAACGGG
AhMXZ71400	A02	49.402	TCAGAATCTTCGTGGTATAAGCTAGAATTGATGGCGACATTCATGAGAATCC[G/A]GAAAGTCTAACCTTGTCTGTGGTATTCCGAGTAGGATTCTGGGA
AhMXZ171806	A02	50.029	CAGGAAATGGTCATGCACCAACGAAATCTGGATGCCTTTCATGATACGGCAGTTCCGGTGTATATAGGGTTGGGTGCAAACTTCGGTGAG[T/G]ACACTA
AhEXZ34312	A02	50.179	AATTCTTGTCTTTTGAGAAAATTCATCAGGTTTTCCATCA[T/A]TCATGACTACAATCTTCATCTTCTGGTTGACGGGTTTTATTCCAGTGTTGT
AhEXZ244982	A02	50.772	AATTCCCT[G/T]ATGAAGCATCTCTAAAGGCTCCACATCATTGCTTGAAGGAAAAAGAAGAAACAAAGGCGATGCAACAAATTGAAGACACAAAA
AhMXZ311759	A02	51.035	CCAAAGAACATGCAGACCATTACCACAAAATAATGGGTCTAAGGTCAGTTATCCCAGAAGTTAGATTCGATCT[G/A]AAAGAAGATGAATATCCGGAGAT
AhEXZ242406	A02	51.329	AATTCAGTTTTGCACACCAAACTTCTGACGCGTATAACTTTTTTGTTGGAAATAATTTTTTGTCCATTCTT[T/C]GAACGGCGTAAACTTCACGG
AhMXZ20834	A02	51.49	TTTATCGC[T/C]GATGTTTATACCATCTGATTTAGTCCAACAATAAATCTGATGAACGATAATAATATTATTGTCGAATTTTTTTATCAATTTTATTAGT
AhMXZ53871	A02	52.003	AGATTCCATGGACGAGCAACAATGCGCACGTGCGAAGCACGCGTACGCGTGATTAGAGGAATGCACATCAACGCGCACGCGTGGACGAC[G/A]CGTACGC
AhMXZ301261	A02	52.207	ATTCCAAGAAAGATGGTGTTCTAATGATGAAATAAGACATATTGTTAGAGAGGTTTTGCACGAACA[A/G]ATTGATGGTTCAACCATGTATATCCTAGCT
AhMXZ320220	A02	52.59	GTTGGACAAGTGGTGAGCTCCTTGTCATGGTGGCTTGTGCTTGTACT[G/A]ATCCAGGAATCTCCACCAATGTTTGTAATTCCAATGGCCACCAGGATCC
AhEXZ215355	A02	52.892	AATTCTCTTCTCAATAGGTCCAATTCA[A/G]TCACCACTTCATCCAATTGAGAGTAAAACCATTCCTTAGCTTGCCCCTCAAGAGAGAAGGGAAA
AhEXZ419698	A02	53.193	AATTCTGGGCTGTTTTTGACTCAGTTCTCGACCCAGAAAACACATATGAGAGG[C/A]TATGAAGTGGGGGAGTGCATCCATACTTCATACAATAT
AhEXZ317125	A02	53.736	AATTCTCGTTCCAAGTATAGTTTCTAAACCAACAA[T/G]AATCCTTTCATATAAAAGATTGTTTGTCACAAGTAACAAACCCCTAAATTTATAAA
AhMXZ85964	A02	54.146	TGCTTGTAGGAAAAGGAATACGTTTCTGCTTTGCAAAATGACAAGGTGCACAA[A/G]GAATGCTTTCATTATCAGAAATGAAAAAATCATAAGTTTTTTT
AhEXZ203596	A02	54.606	AATTCATGAAGAAATGAGCATTTGGAGAATTGAATGC[G/C]ACGCACACGTGTCACCCACGCGTACGCGTTAGAAGAGATTTCCAAGCCACGCGC
AhEXZ332952	A02	54.942	AATTCACATCCTATTTGGGGAGGCTGGCCATTCGGCCATGCCTAGACCTTGTTCTTATGTATTTTCAAC[G/A]GTGGAGTTTCAACACACCATAG
AhMXZ118871	A02	55.175	CTAAAAACTAATAAAAATTATACTAAAAACTAACTAGATTATACTAAAAACATACTAAAAACAATG[C/T]CAAAAAGCGTATAAATTATCCGCTCATCAG
AhEXZ284610	A02	55.444	AATTCGCTAGACAATCCT[G/A]AACTCCAATCAACATAAGATTCAAGCCTAGGGTCCTTTCTGATCCAAACAGAGTAATCAAACAAAATCTCAGC
AhEXZ282531	A02	55.654	AATTCTTGAGTTGA[A/C]TTGGAACGCCTGTTTGGGCCATCAAATCTCAAAAAA[A/G]GTATAAACTATTATACATTGCTGGAAAGCCCAGGATGTCT
AhMXZ239305	A02	55.904	TGCGGATGCAGTCTGATTGAGGGTGAAGCTCCTGCAGTCCCTT[C/A]TCCTAAGTGATCCTACTCAAAATGTCACAGACAAGGTTGAATCTTCCAAATCA
AhEXZ90891	A02	56.267	AATTCCTCCACTTCTTGG[C/T]AGATTTCTTCCATTTCAACCATGTCTTGATCAAAGTCACTGATATCTTCCTCATTACTTGAGTCATAATTGGG
AhEXZ430297	A02	56.525	AATTCTAAAGCTGATTTGGAACGCTGATTTGGGCCATCAATCCTTGGGCAAAGTATAGACTATTATATATT[A/G]CTGGAAAGCTCAGGATGTCT
AhEXZ69345	A02	56.843	AATTCATGCTCTGTCTTGTCCACTGGAGTTTCTAGTATCTCCTTCATGCTACGCTCTT[C/T]ATTAGAGTGCCCACATAGGGCAGTGGTTGGTCC
AhMXZ161199	A02	57	GAGGAATGACCTCAAGGGGGGAGAAGATTCAGCTACTGTCCCTTGTCTTGGCCTTTCCTCAGCAAGCTTCGTTTTG[T/C]AAATGGTTTGATTGATCTTG
AhEXZ139716	A02	57.356	AATTCCTTTTTCTCCTTGTACAAGCTTATTTTTCT[G/A]TTCTATTGCCTTGTCGGTTGCTTGCTTTGGAAAGAGATCACCACTTGTTTTGCTTG
AhEXZ225606	A02	57.662	AATTCTGGACTGTTGAAAGGGATTGAGAAAC[G/A]GTTTAGTTGGGACTCAAACCGGGTGGCAAAGTCCAAGTTTTAGGGGAGATGCTGCCGAAA
AhEXZ145491	A02	57.831	AATTCTTTT[T/C]GTCGTTGAGTTGAGGAGTATCCTTTGGTGTAGTGTCCACGTTTTTGTGCGGCCTTCTATCCTCTAGATCTGAATCGTGGTCG
AhEXZ409074	A02	57.95	AATTCGTCTTCCACTTACAAAAGCTTACTATATCTCACTCACTAATC[C/T]CGGCATTAGTGGTTGTAACCTCCTAGCCATTATCTTCAAAATTA
AhEXZ78843	A02	58.105	AATTCATCGTTCTTCTGATTCTATTCCTTACTCGTATAAAG[C/T]TTGTCTCTTTTGGAATAAGCTTGGACTTGTCCTAGTACAATCACGTAATC
AhMXZ202065	A02	58.254	TGTTATTGATATGGATCATGATTATTTCTTGATTCATTTTGCAGAAGAAGAAGATTATTCTTA[T/C]GCCCTTCTTGGAGGACCTTGGATGGTGGCGGGG
AhMXZ35955	A02	58.446	TCCCGAGT[T/C]GTTCTCCCTAGGAGTTGTCCTAAGGTGCACATCTTTGGCTAGGAGTCTCTTGGTGTTTGAGGTTGAGCATGAAGGATGTAAACAAGCT
AhEXZ243559	A02	58.527	AATTCATGAAGAAACAAGAATTTG[G/A]TAATCTGCACAGCGACGTGTGTACGTAGCCCAAGCGTGCGCGTGGAAAGGAAATCTGCCAGGCAACG
AhEXZ288277	A02	58.694	AATTCCCTCATCAAGAAATCCCTAAGATGCCTCAAGGGATACATTTTTCTCCACACAACTATTGGGTGCAACTA[G/A]GGATAGGAGCATCAAAA
AhMXZ228828	A02	58.869	TGTGAACCCAAATCTC[A/G]AGAATTGGAGCACCATGGTCCGAGTGGACTTCAGTCCAGAAAGTGTGAGGTTGGCGTTCAACTTGCCTTTGATGCAAGGA
AhEXZ349313	A02	59.02	AATTCACAAAA[G/T]CATGCTATTTCAATGGATAAGTGCAAGAAAAGTCAACGAAATCCACCCAAATAGAGCAAATAAATATCATAAAATATGAA
AhEXZ405844	A02	59.133	AATTCAAGCTTAGACAAAGGGGAGTAATTAGTTGTAGGATAGCATCATGTAGGTTAG[T/C]TTCTAGAGAGATAAGCTCCCTCTTCTCTCTAGAA
AhMXZ234231	A02	59.223	CAGG[G/A]AATCCGTCACGGGTAGAACGAATAGCAGTCACCAGTTTTTGGTGGAGATCTACTTCCCTTATTTTGGTCGTCAGTCCGGTCCCAACGATCAT
AhMXZ240114	A02	59.299	TGCACCACTCATGCGTATAACGCATGACATTGCACAACACCAAACTTGGCCTTT[G/T]CTTGGGCTCCAAGGAGTAAAATTTTGCAATTTGTTATCTCTA
AhMXZ188183	A02	59.388	AACTGAGACTTGTCAAAACT[A/G]TCAAACTAAGGATGATCAAGTGCTGCCTTGGCAGAGATTCTCTCAGCAGGATTATACTTGAGCATTTTCTGCACGA
AhMXZ132540	A02	59.474	GTTGCATAGATTACTCAAACTTTTATAGTACCT[G/A]TTATTGATCATTCTTTTACTGCGTCCATTTTAGTTCACATGGATGCTGTACGACGACCCTGCA
AhEXZ181805	A02	59.534	AATTCTAAA[C/A]AGACAACCAACAGATAGGATTGTAACGAAATTTCTATTACTAAATCAGTCAGAACATAGATCAAAATCTACCTGTCAGACAC
AhMXZ175025	A02	59.605	ATGCCCAGACGGAGCTTCTTTCTGGCGTTCAACGCCCAGAAGATGCTTCTTTCTGGCGTTCAATGCCCAGATGGCTATCCTTA[T/C]TGGCGTTGAACGC
AhEXZ52159	A02	59.653	AATTCTATATCG[G/A]CATGATAAATTTTGTTTATCAAAATGGCGCCGTTGCCGGGGAATTTGCTTAGTGTGCCATATTATTGTTTAGAGTAGAT
AhMXZ85932	A02	59.731	GATGCTCTTTGAGGAATCCAAAGATAGAGACATCAAAAAAGATATAAAA[A/T]TTTTTTTGGCCAGCTAGATTCACACATACTAAGTCTCTTATGCACAA
AhEXZ108029	A02	59.803	AATTCTTCACAACTCTGGATTCCTGCGGAGGTTCAGCATCTCCTAAATCTTCAACCAATTCTTCTTC[A/T]TCTATAATGACAGCGTCCTCTACT
AhMXZ252636	A02	59.945	TGCCAGAAAGGGTCTCTAGTGGGCGTTTGGATGCCAGTTTGGGCCGTCAAATCTTGGGT[A/G]GAATATAGACAATTATACATTGCTGGAAAGCCCAAGA
AhMXZ1562	A02	60	AATCCGGCCCAGAAACTCTGCCAGCGACTTTTGAAATTCTATAGATCA[T/C]GCACGTCACGCGGACGCGTCATTCACGCGGACGCGTCATTCGGCGTTT
AhEXZ386293	A02	60.211	AATTCACAAGAGGGTTAGGGTTCTTACCTTGCCCATAGCTCAAGTGAGTCAAACCCGACAAAACCC[A/G]CAAACTAATCTGAACCTAAACACCA
AhEXZ37767	A02	60.406	AATTCCACTAACTCTAGTCCTTCCTCAGAATTTGACTAGGATCTGGGAAAT[C/A]AAATTGGTTTATCCACTTGACATACCTTCATAGTTAGAGA
AhEXZ286897	A02	60.548	AATTCTATCCTAAAACATGATGAAAAACTCAACTATGACTAAGTGTGTTGACTCCCCTTCGATCCTTGGCTCAAATAGCATCAGAAAT[G/A]AGT
AhEXZ245847	A02	60.765	AATTCTCGACTTGGGGAAGCCTCAAAGTTTGGTTTTGCCTACCGAGATAAAGATAAAAAATCCAGGAAAAAAGAAGATCGCTC[C/T]AGAGAGAA
AhMXZ300833	A02	60.89	CCTCCTCCACTGCAGCAATCCA[T/C]CATGTTGCAAGTGACTCATGTCCTCTCATCAAGCCATTGCTAGGTTTCTTACTGTAACAGAAGATGAAGCTCTA
AhEXZ122416	A02	61.099	AATTCGCATCATTTGGACTTCTGTAGCTCAAGTTATGATCGTTTGAGTGCGAAGATGTCAGGCTGGACAGC[G/T]TAGCAATTTCTTCAACTTCT
AhMXZ220387	A02	61.143	TACAAGGT[T/C]TGTACTAACACATCT[G/A]TCTAACACTCTAGATAAACTATCCAAGCAAAGGCTAAATGAATCAC[C/T]ATATATGCTAAAATCATCCATAAAA
AhEXZ117810	A02	61.272	AATTCTGATTGAGGTACACACC[G/A]TCTAATTACCTGGTCAGCACCACACCTCCATAGATATGGGTCATTGCATACATAGCTTTTGGACTCGCT
AhMXZ99618	A02	61.464	ATCCCTACCTCGATGTCGAATTTCGCAGAAATCAAAGACGGAATTATGGC[G/A]TGATGATTGGATGGGCTGCACCCAAAATGCAGTATCTCCTTCATCC
AhEXZ31585	A02	61.873	AATTCATAGTAGGAATAAAAACTCAAAACAAACACTAATAAGAACTAATGAAAATAAACTTCTAAAACTAG[C/A]AAAAGCTAAATATCAAACCA
AhEXZ246980	A02	62.089	AATTCAAGGTTCCGTACTTGCAAAAACTTGTGGTCAACATTGGGTATTCAA[G/A]GACAGTGGAGAAGTACAACGCCAACTATAAGAAGTTGCAA
AhEXZ162797	A02	62.529	AATTCGGTCAGATCCTCTAAAGAGAGTTGA[G/T]CTTTGGCTTCTCTTAGCTTTCTCTTCAAGGTCCTTTCAGGCTCAGGATCAGCCTCAACAAG
AhEXZ233491	A02	62.912	AATTCGC[T/C]AAACCAAAATCTGCTTCATGAATCAACCAAATCACGTTTATATGTAGTTCGAATCAGGTTCATTCGAAATCCATTCACACATAA
AhMXZ107847	A02	63.244	CTGTCGGTTTATAACTATACTTGCAATGCGATATTTTTGTGAAATTTTTACCAACATTTTTCCTCCGTCAAATTTTTGGCGTC[G/A]TTGCCGGAGAATT
AhEXZ258704	A02	63.594	AATTCAATGATGAGAACTTTCGGGTTCAACTCTCGGTTG[T/C]GGGAAATTTTTTAGTTTCGCACCAAAATCCAACTTCCTAGCGTCTTATATTT
AhEXZ7105	A02	63.905	AATTCAATGACTCGGATGGATGTGATGACATGCCACAATTGGAAAATGTTACGGAT[G/A]ATAAAGATGTAGTTCAATATGCTGTTAGCGGGGAG
AhMXZ198009	A02	64.194	AGAAACTGGTATCCACGCGACCGCATGGACGAAGC[G/A]ATCGCATGCCAAGCACGAATCAGCAGCGACGCGGCCGCATGACTGACGCGACCGCGTGGCA
AhEXZ111328	A02	64.593	AATTCTC[T/A]AACTAGGGTTTGGTTGGCTTCATTTCATTACGTGATATTGTGATTGTGAGCCCCACTAACTTTTCCCAAACCCCAACTTTTTGG
AhMXZ319362	A02	64.918	ATTGTTGCTTGTACCCAAGCAACTGATAATCAAATAGGATAAAAA[G/C]AAGAGAATATACTATAAATCTCAAAATATCAATGAATATTAGTTCTAATTA
AhMXZ109003	A02	65.122	GTTGGACTTTTGGCGAGCTCCTTGTCATGGTGG[C/T]TTATGCTTGAACTCATCTTGAAATTTCCACCAATGCTTGGACTTCCATAAAGCTCTATCTATT
AhEXZ2905	A02	65.525	AATTCAAAAACAGTAACAGTAAAAATTACATGGGTTGAAACGAGCATTACTTATAATAATAG[C/T]ATTGGATATTGTATTAGAAGTAGTAATAA
AhEXZ21344	A02	65.881	AATTCTATGGTATAGATGCCAAAAGACAT[C/T]TATATATGTAGAAATAACGTATTTTAGTTTGATGAGTGATACTT[A/G]GTGTTTGTTATTTGTGC
AhMXZ47334	A02	66.388	CAGAAAATGCTGGGGGTGATTTCAGGCCGTGTTTTGACCCA[G/A]TTTTCGGCCCAGAAATACAGACTAAAGCAAGGGAACTTGCAGAGACTCCACACAC
AhMXZ358054	A02	66.896	GCCAAAATGAAAAACATTACAAGGTTCCACCAAAAGCATCTTTCTATAC[G/A]GTTTGAATTGGTGCAATTTGAATTACAAATTCATAGTAATTTGAATC
AhMXZ168878	A02	67.356	GATGCACCATATCAATAGGGCAAGCTCGGCAGTAATGGATGAC[A/C]CATGGGTGCTCGGGAGCACATAGTGAGCCAAAATTTGGGCCCATGCCGTAGCT
AhEXZ409299	A02	67.927	AATTCTTAGTTGCATTTTTTTAGTTTATTGCATTTTCTTGGTATGCATATATATATAATAAGCTTAGTCAAAATAATGAAAAATT[C/T]CAAGAA
AhEXZ48194	A02	68.29	AATTCAGGATCTGTGGACCCTACAGGATCCCTACTTACCTCAACTCACCTTCTCTCTCTCTCTC[T/A]CACACCTTTTCATAACACTCTTCCCCA
AhMXZ197368	A02	68.791	GTATCTCAACCGAAAAGGAGTTGTCTGGGTGCCTTTGTGGGGCGTGCTCCTCCTTGTCCTGAGGCTTCTCTGGAGCTTCTTTTCAACTGG[C/A]TCCTCA
AhEXZ442137	A02	69.218	AATTCTTGAGCTGATTTGGAACGCCAGTTTGGGCCATCAAATCTCGGG[A/C]AAAGTATGAACTATTATATGTTGCTGGAAAGCTCAGGATGTCT
AhMXZ101411	A02	69.89	ATTCTCTTATGAACCCTGCCTCTAGTAGTGCTTGTACTTGTTCTTCTACAGCCTGAGACTGTTCT[A/G]GGCTGAGTTTTCTTCATCTTTGTTGTACCGG
AhMXZ4804	A02	70.233	AATATTGCTCGCCCTCGAGCAAGAAAAGAAAGAAGAGAAGAAGAAGAAGAAGATGGAAGTGAGTGGGGG[A/G]AGATGGATTCGGCTATATGGGTGGGAT
AhEXZ155353	A02	71.139	AATTCCAAAGTACGCGGCCGCGTGAGTGAC[G/T]CGGTCGCGTGGGAGGCCAGTGTTCCCACTCGACGCGGACGCGTCAGTGGCGCGGTCGCGTG
AhMXZ148856	A02	71.555	AATTCACTTTTCTGGACTTTACTACATACACTATGTGTTT[C/T]TCTATGATTTCATGTATTTTCTGGCTGAAATTGAGGGACCTGAGCAAAAATCTGAT
AhEXZ38274	A02	71.95	AATTCCTCTTGTTATGGCGAGCAATCATTTGTTGCACTTGCTCCC[G/A]GTCAATGGCCAATTTGACCAAATTGTCCATGGTTGTGTAACGGTAA
AhMXZ351966	A02	78.485	GAATGAACACGGTAAATAGTTGG[C/T]TGGATATATGATGAATATAGAAAATTGTACAGCTTTTCAGGTAGAATTATGGGACTGCTACATGAATTGAGAA
AhMXZ137269	A02	85.988	CCATCAACTAGCCATCAATAATGATTTGATGGTATGAGATTGGTGTGAGATTTCATCCAATGGCTCACCTTCCTCTACT[G/A]GTTA[C/T]ATGCTGGCCAAA
AhMXZ51249	A02	92.96	AATAACTACTTCCAATGAAACTTCTAATTTTATAAAATTTCGGCAGCATCCCCTCTAAAACTCG[G/A]ATTCTGCCACCTTTTTCGGGTCTCAACCAAAC
AhEXZ334635	A02	99.997	AATTCAGAAAGTCTAACCTTGTCTGTGGTATTCTGAATAGGATTCCGGGATTGAATGACTGTGACGAG[C/T]TTCAAACTCCTGAAGGCTGGGCG
AhMXZ63282	A03	0	GTGGCCGAGCTGGGGGTATTTTTTCCGTATGGCAGACTTCTTTGTAAACGTCTACCAAGGATACCATAAGAGGGGTGTA[G/A]TTGTGATATTTTATTAT
AhMXZ42771	A03	15.072	TTTTTCATTTTATACGTACAATTTGAG[G/A]ATAATTTGAAATAAAAGATAATGAATTTGTTGTAACTGCCATCTATTTTGTGCTTTGACTATGTTGTCA
AhMXZ309177	A03	22.448	TCGAATAATTTGAGCCAATAATCTCGCAAATGCCAGGTTGCGAGGAGACAATAAGCACACATGTGA[C/T]CATCTCAAAGATGCGTCTATCAGAACCATA
AhEXZ300279	A03	25.102	AATTCATACACACGTCCGGAGCTAAATTTTTTTATTTTTA[T/C]TATTACCAAAAGCAGAATAAGATGGAAATGGTCTCGCTCTCGTGTTGAACT
AhMXZ139230	A03	29.037	CCCTAATTCTATCCTCACCGACTCTCTCCTCTTCACCTGCGCAGCCCCCAACCCTCCT[T/C]TCCTCACTATTTCTGCCTTCCCAACCATACACACACAA
AhEXZ226856	A03	30.566	AATTCT[A/G]CAGAATTTGTGATTTCTGGTTTGTGTGTACACGCACACTCTGTGGATTTTTGAACTTGTGCGCACGCACAGCCTTGAGCGTACGC
AhMXZ178712	A03	32.527	GATAGATGGTTTTGCTTCTAACTCCAATTCAATCTTGTGATCCACCTTACTCCTAGGTGGTAGTTGTTTTG[A/G]CAACTCGAGAGGCATCACATCCTTA
AhEXZ239282	A03	34.105	AATTCTATGAATCTTTTTCCCCTGTTATTTCATATGTGAATCTTCTTTTTTATATT[T/A]TGAATAAATATTGCTTGCTTTATTCATTATTTATG
AhEXZ399805	A03	36.042	AATTCGATATGAACTGGTAGATGATTCTTATTCAAAATAAGTAACTGCCTTCCTAAATTTCTCACTTACTTTT[A/G]GAAGAGATATTTCAACAA
AhEXZ70977	A03	36.069	AATTCGCAGTGACGCAGCCGCATGAGTGACGCGGACGCGC[G/A]GATTGGAAAAGCAAAAGCGACGCGGAAGCATGGACGACGCGCCCGCATGGA
AhEXZ114141	A03	38.415	AATTCTTTTTGAACTTGTCTTCAATTCTTGATCTTTTCTCTTTTCCAAATTCTGCCAAAATAAATCAAATTACAAAATAACTC[G/A]AAGTAGCA
AhMXZ196054	A03	42.449	TAACCACCGTTGAAGTAGTTCTACTTATAATGATGAATAACCATT[C/T]TTTATCTTAGAGTTGTTGAAATATCTCTTC[T/C]AAAAGTAAGTGAGAAATTTA
AhEXZ122669	A03	45.195	AATTCTGATATGCTGAACTGGTTGCAAAGCAATCTCTCGAAGAGATCAAAGT[C/T]ATCAAACCTGTTTGGCATTGCAACATCTCATTTTTGGTT
AhEXZ73207	A03	47.313	AATTCAGA[G/A]GATGAGCTGGATGAAGAGGGCAAATCAGAAGAAGTTTTTCCAATGTTTAGGCATAGTGCTAGGTTTGGTAAATTGCACTTGGA
AhMXZ247561	A03	50.207	AGTTCTGAAAGGG[G/A]AGTGCTAAGTGATCAAGAAGTCCAGTAATGGGAGTAGCAAGTCTAGGCTCATATGCAAAACCATGCAACTCATCAACAAACCC
AhMXZ154111	A03	53.295	ATGTTGATCGGACGAATAGACAGTAACTGA[C/G]AGTATGTATTTTTGATAATCCGTGAAACGTTTAGATGACATGCATGCATGTTTTACAAAGTAACAA
AhMXZ63212	A03	56.253	AA[G/A]GAAAAAGCAACCAATAGGTAAAGAGACGAAATTTCACACTATCTAATACATTACTGACTTTAGTATCGAAGTGTCTTGCAGGTTGTCCAATCGG
AhEXZ51592	A03	59.048	AATTCACTAAATAATTTCGGAGATTTTTC[G/A]ATAAGGAGTTCTATCGGAATACCAAATTGTCGGCAAAGGTACGTTGTTACCCTGTAAAACAT
AhEXZ4265	A03	64.044	AATTCATCAAAAGGAACTTAGAGCTGATGATTACAAGAGTTTGAAAAAT[A/G]CTAAATCTACAGGTCAAACAAGTGGCTCAAGTATAGGAAAAA
AhMXZ52556	A03	64.789	TGTGTGTATGCCTCCTCTTTATGTTCTTGCTCCAAC[G/A]TTCCAATATGTATTTCGGTTCCACGTTATCCACTCGCTCAAAGCTTGGGACACTTAGGTA
AhMXZ142087	A03	65.277	AAGCGCGAGAAGATACATAGAGAGAGAAGCAGATCAAATAAAAAAGGGAGAGACAGGGAAGAGAACTCGTTGGGAGAGGAAGGAAAA[G/A]TTGAAAGAG
AhEXZ410641	A03	66.639	AATTCAGAAACACATGCGTCTATAATGAA[T/C]CGAAAATATTATCAAAGCGAAATCACTGTATAATACTAAATGAACCAAACATTTGTTCATTA
AhEXZ220749	A03	68.628	AATTCA[G/A]GAGAAGGCAAGTTATCAACAAAGTGGGATGGACCCTATCGTATTCGGGAAGCATGCGGCAAGGGAGCTTGTAGTTGGAACGACTT
AhEXZ209248	A03	70.313	AATTCATCCAACGCTCCACCATTCCCACTAGCAACCGATCTGAAGTTACTATGGATCGGGCCATCATGATTCATAGCATCATGAA[T/C]GGAGAG
AhEXZ412760	A03	72.161	AATTCTCCTTGGCCTTCAAAACATCGACGACACT[A/G]TTTGCCAGGAGTCGCCAATATGAGCTTTCCGCCATCATTTCGGTTGCTTTGTCATAC
AhEXZ378940	A03	74.829	AATTCAAGATAAGAGAGTTTCGACATAAT[A/G]AAAATTTGTTACCTGAAAAATTTGATCAGAGTCTCGTGCTGATAACGTGTTGTAAAATAAAT
AhEXZ204662	A03	76.498	AATTCTTTGAAGTATTTTCACCTGTTGCTAGATTAGACACTATTCGTATGATTATTTCACTCTCA[T/G]CTCAAAATAAGTTGAAGATATATCAA
AhMXZ16245	A03	79.561	TCAGAATCTTCGTGGTATAAGCTAGAATTGATGGGGGCATTCATGAGAATTTGGAAAGTCTAAACCTTATCTGTGGTATTCC[A/G]AGTAGGATTCAAGG
AhEXZ380529	A03	80.794	AATTCTGACTTCTCATACATTTTTGAAGGGAGAACAAATAGAACA[A/G]TATATAATTGTAACAGTTTTACAAAAATTATTGAGGATAAATATAC
AhEXZ211467	A03	81	AATTCCG[A/G]GGTCCCAAACCTTGCTTTTGCACCCGTCTTCTTGTTGATTATCATGATTCCATCCGGGTAGCAAGCAGTCTAAATTCTCACTAA
AhMXZ246338	A03	83.008	T[A/C]TTCATCTTTATTTTTCTGCACTTTCTTTCTTTTCTATTTTGATAAAGCAATGATCAACTAACTCTTTTCATTGGGCTAGAGAGCTCTATTGTGAT
AhMXZ59434	A03	83.676	CCTGGCTAAATGCACCTTC[A/G]CCATGGAAGCAGGTAAGTTCTTGGGCTTTATGCTCACACAAAGAGGAATCAAGGCAAATCCAGATAAATTCCAGGCC
AhEXZ168055	A03	84.236	AATTCCAAATTACATGGAAGAAGCAT[C/T]TCAATCCCTGCCATTGGAGCAAACAATTTTGAGCTAAAGCCTCAATTAGTTTCTCTAATGCAACA
AhMXZ144598	A03	84.945	GCATCAGAGTCCCTT[G/A]CAGGTACCCCCCACCCTCCGGGGATGAAGAATTAGCACTATCACCAAGTCCAACAAGTCGGACACAACCGCTCCAACCAGC
AhEXZ8346	A03	85.174	AATTCTAATT[C/T]TGAATGACAATGGCATCCTCTTGATTCAAAGGAGAGTGAGATGCCAAACCTATCCAGGATTATAGTTATAAACCCACTATA
AhMXZ277569	A03	85.603	CTTT[T/C]CCTGAAAATATGCAGCACAATAGAATTTACTAGATTGAAGAACTTTCTGACTCTTTAGTGAATGTTCATGGGAGTTTCAATAATTCTCCACA
AhEXZ184060	A03	86.268	AATTCTACAAAATAGCCGAAAAGTCATCCACCACGGCAAG[G/A]CTAGCTTTTCCTCATCTTATTTTCCATCTATGTTACTCAGCTGGAGTTATC
AhEXZ437400	A03	86.494	AATTCTTGTGCTCTCCTCTTGATTGCGTCATCCTGCAGCTGTTGTCTTTCCATTGATGTTTTAGTGATTGGCCGCT[T/C]GACCGAGATATACTC
AhMXZ242293	A03	86.526	TGAAATCTCTATGGTCTCTATATGAG[T/C]CTCAGATTCCTTTAGGTCCTCAATAGAGAACTCCTTTCTGTCTGGAGGACGTCCCATGAGGTGTTCCTCA
AhEXZ276861	A03	88.885	AATTCCCTGCCCTCCATATGGACGTTGAACGCCCA[G/A]CTCATGCTCCATAGCTGGCGTTCAACGCCAGCTAGCCTCCCATTTGTGGCATTGAA
AhMXZ157149	A03	89.609	GGAATGAGTCCACCTTAGTGATGGTGG[A/C]ACCATATTCTTGAAGGACCAATGGTGTCCTTGAGCTCCTCTATGTCTCTTCCTTGCCTCTGTTGCTTGA
AhEXZ454315	A03	90.521	AATTCTAGTACTCCCTGTTTTATCTCTCTTTGCCCTTGAAGAAGAACACCAAGAGTGTCA[G/T]GCATTGTAGGTTGCGGTAGATATGAGGGCTC
AhMXZ289722	A03	91.028	TAGCCAGCCAAGCTTTAGCATACAAATGAGACATACAA[T/C]AGCTGATACTTCATCTAACTTCATATACTGATAAGGGGAAGCCTCAATCCAATTGAAT
AhMXZ307430	A03	91.613	GATTTCGTGCACCAACCACCTATTCTAACTTGACCACGGGAAGGAGAACCAC[C/T]TGTATTGTACCTCACAGTAGGAAGTCGAGCAATAGCATTAGCAT
AhMXZ258620	A03	92.686	AGCAAATACATTTGTAGTTGGATATTTAGTGTGGAAAATAATTTTGCCTATAGAAAAAAATTCAAAAACTTACGGTAA[A/G]TGGTCTTCAACTTGGGAA
AhEXZ57309	A03	93.199	AATTCACCTTTTATCACGGTGTGGTGAG[T/C]GTAGAAGCTAAAATCTGAAGATCGATTAGATTCGAACAAATAGCGAGAGAGATATGATTGACG
AhMXZ21296	A03	93.461	TCGTATTATACTCAATTCTTACTTAGCTATGATTGTGAAATATACGTCATAAAATGGCTTGAAACAATTGATCCGCA[A/G]AAGATCAAAAGTAGAAAGA
AhEXZ389262	A03	93.694	AATTC[C/T]CTTTAGGGTTGCGCACACCAAGCTAAGGGA[C/A]TGTCCAGGGTTCGCTACTAAACATGTCTGGTTTTGCCTATATAACCGACAGATGA
AhEXZ233670	A03	93.854	AATTCTCTGTGGCAAATTGAGATAAGTGGTAT[A/G]AAATGTTGTATGAGAATGAGATATTTGATGATGATTGGTTGTGAAATTTGTTTGTATGA
AhMXZ238663	A03	94.313	CAACCGGCAGTTCCA[G/T]CCCTCTCAGCAGTAACAAGGACCCCCTCAGAGCCAAGGCACTCCTGACTTAGCCACACTAATTGCTGAACTTTTCAAGACT
AhEXZ22253	A03	94.647	AATTCCTGTGCTCTCCTCTTGATGGGATCATCCTGCAACTATTGTTTTTCTATTGATATTTTAGTAATTGG[C/T]CGCTCAATTGAGATATACTC
AhEXZ202336	A03	95.153	AATTCACACACTGAATGCGTAACAGTATCGGATTCTCACACTCAAATACCACCTTATTGTCGC[T/C]ATTTCTCATACGACAATTGGGATAAACA
AhEXZ101869	A03	95.54	AATTCATAGTAACAAGAGAAAGTAAAAACAAAAACTACTAAGAAATAACGAAAATAAACTCCTAAAACTAGAAACAACTAACAAAGAAAC[A/G]A
AhEXZ368965	A03	96.193	AATTCGACCCTCACTCACCTGAGGTATTACTTGGACGACCCGGTGCACTTGTCGGTTCAGTTGTGCGGAGTTTCGAAATTCGCACACCAA[G/A]T
AhMXZ54088	A03	96.627	TTGAATAATTTGAACAAGTAATTTCGCAAACGCCAGGTTGTGAGAAGACAATAAACACATGTGTGACCATCTCGAGGATGTATCTATTAGGAC[C/A]ATA
AhMXZ165778	A03	97.451	GTTTACGGACAAATGTAGGATGTT[T/C]GTGTCTACAAATAACTAGATGTTCACAACTACTGTACACATGAATGGTTAGTTTTGGAGCTTCATCGCATGT
AhMXZ241486	A03	98.059	TAAATGTATCAATAAGGTAGTGATCACCATTCAGTTCGAAGCGTACTGAAAGA[C/T]CACACTCATTTCAGAATAAAGCTCCGGTTGATTGGTCTAGTGG
AhEXZ134953	A03	98.439	AATTCCAAACCTCGTAACGATGTTTCTGTATAAGAATTTCTGACTTCTTTGGGCATAGGCATTGGCTAGGGGTTCTGCCTCAATC[C/T]ATTTTA
AhEXZ22159	A03	98.646	AATTCATAAAGAAATAGGGATTTGTGAAAAGCATAGCGACGC[C/G]GATGCGTAACCCACGCGTACGCGTGACCGAGAAGATTCGCCAAGTGACG
AhMXZ285906	A03	98.962	TCATATCAAACCTTAGAACTTGCAACTACTTACAGCTGAACTTTGTC[A/G]TCGTAGGAGATGTTCCACTTTCAGGATAGTAGTGGTATAATCAAGAAAA
AhMXZ50124	A03	99.259	ACGCCAGGATTGCACAATAAGGGCGTTTT[G/T]CACGCCTAAAAGGAGCACGGATGAGAAATCCTTGTCCCCTTAGGATCTGTGGACCCCACAGGATCCC
AhMXZ233142	A03	99.682	TTTCAACCGCTTCCTCTTGGTAGCTCTCTTTCAATTCAATCTCCTTTTCATTG[C/T]TTTCCAAGGGCATGGGAGGTTGTGCATTTTCTTCTTGAATCTC
AhMXZ58304	A03	100.319	CAGCAGTTGCTC[T/C]ATGTCTTCCATAATCACAAACGAAATGGGGTCAAACATTGGTGCGATATCTACAGTCACAGATGCAAAATAAATTACCAACACA
AhEXZ172521	A03	100.827	AATTCTAGGTGATGAAGAATGGTCACATCATCCATTGAAAGACCTCCATAGGGGGCAATCTGCTGGTCGACAAACTCGACG[G/A]CATCAAAATC
AhEXZ424597	A03	101.773	AATTCCATGCTTTCTGCGACGCCCTCAACAAGGGCATCCAAGACAACTGCTTCAACACGAAATCCATCTTCGAC[C/T]TTGTCACCGACGAAACC
AhEXZ379395	A03	102.059	AATTCTTGTTGAGGCTGACCCTAAACCTGAAAGGAACTTGAAG[T/C]GAAAGCTAAGAGAAGCTAAAGCACTACTCTCTATAGAGGACCTAACAG
AhEXZ13197	A03	102.701	AATTCAGCACAATCCACTCCCATTTGAGAGAAAGAGAAAGACACGCATAGAGAGAAAGAGAAGAAGAACAAAACCCTAGCCTC[T/C]ATTATTCA
AhEXZ124466	A03	103.385	AATTCTTTGAGAAGCTCAAGATCTGATGGTATTTGAGATGAATAAGGAGATGATG[G/T]CTCTTGATATGAATAAGAAGGAGATGATGGTTCTTG
AhMXZ311076	A03	104.107	GCATCGGAGTCCCTTGCAAGTACCCTCCACCCTTCGGGGATGAAGGATTAGTA[C/T]CGTCACCAGGTCCAGCACAGCCAGACACGCCAGCTCCGACCAG
AhMXZ344856	A03	104.894	TGGCTA[C/T]CGTCCGTCCTCTCAGTGAAAATGGTCCAGGTGCGTTGTCACCGCACGGCTAATCATCTGTCGGTTCTCGATCATGTTGGAATAGAATCCA
AhMXZ304135	A03	106.434	ACTGGTCACGTGACTAGCGCCACGCATGTGCGTGGGTGACGCGTGCGCTTCGATGGCTGATTTCCTTCTCACGTGTTTGC[G/A]TGGCCTTGAAAGTGTC
AhMXZ278937	A03	107.001	ACTGATAGAAGAAGTGCAAGACAGAGCGGTGT[A/G]AAAATTTGAAAAGGAAGGCGTTTATACTACTAACTCATTTGTACAGGTTTTGCAGGAAGCGACT
AhMXZ202924	A03	108.157	TGAGGTCATGTGACAAGTGTCACATGTCGCGTGGCTAACACGTGCGCGTCACTTGGCGAATCTTCTCGGTCACGCGTACGCGTGGGTTACGCATC[G/C]G
AhMXZ254231	A03	111.85	AAAATTCTAATTCTTCGTATAAAAAAAGTCCCAATTA[C/T]GTACTTGCACTCATATATTCTAGAAACTCCGGAGCATGTATGGCTTCCAAATCCAAAAC
AhEXZ9187	A03	112.36	AATTCAGGCAGTGATTTTTCTAGCTTCTGTATGTCCT[G/A]ACAAGAAGAACGGTCTCCAACTCTGAACAATAAGATAGTGCCCAGCCACCATCC
AhMXZ168244	A03	113.986	TTCCATATCG[G/A]ATCAGAGCAGAGTCAAGCTGTTTATTGCAGAAATGAGTTCTTCCATCACTGATTAGTATTCGAGGGACACCAAATCTGCTGAAGAT
AhEXZ264326	A03	115.799	AATTCCAGATATAAATTCACAAAAAGATTACACATAAGGATGTGTATG[G/A]ACCGGGTAAAATTAGGTTCGATGTGATCCAGACCCGACCCAAA
AhEXZ194140	A03	118.843	AATTCCTGTGTGGTCTAGAATTTTCACAAAATAAATCTTC[G/A]TTGCAAGTATAGCTTCTAAACCGGCACGGAATCCCTTTCGTACAAAAGTTT
AhMXZ160871	A03	121.063	TTGTAATTTGTTTTTCAATTTCATTTTCATTTT[C/T]ACTTTGTAAAGCCTATATAAAGCAACATTTTCATTTTTGTAAGGAGGTTGGCTCCAATAGGGA
AhMXZ312738	A03	123.702	AATTCACTTTTCTGGACTTTACTATGAGTTTGTGTATTTTTCTGGGATTTCA[A/G]GTAT[T/C]TTCTGGCTGAAATTGAGGGACCTGAGCAAAAATCTGATT
AhMXZ181010	A03	123.795	ACCGTATTTTTCAAAACATACATC[C/G]TTACTTACAAAGTATATATATATATATACTTTACATGCGTTACATAATACAAGATCCCATCCCTCATACAAA
AhEXZ144534	A03	125.041	AATTCAATATCGT[A/G]TTTGGTGATCAAAAATTGAAACTAAAATTTCAATCCCGAGACATAAAATTTTAGTCTCTTGAGTAACTCTAGAAAGTG
AhEXZ79723	A03	126.256	AATTCATTTGTGAAATTCTAACCCATCAAAAATCCAATCATCAC[A/G]GCGCGACACCGTGACGGAGGCCGACGACAAGCAGCAACAGAGAGAAA
AhMXZ168757	A03	128.363	TGTTCAAACTATTCTCTAAATTGAAAAGATATAGGCATGTTTTGGTAGAATGGCAGAAGTCC[G/A]GCTCTAGCAATTCACAAAAGCTAATCTCTAATTT
AhMXZ207160	A03	131.33	AATGTATTTTAGTAAAGAGAAAGTATAGGGAGCCAATGACCTAAGCGTACAATGTATACAATG[G/A]AGGTTTAGGAAGTATTAGAGATATGACCATTAG
AhMXZ159337	A03	133.203	TATAGTTTCAAATAATGCCCATCATTGACGATGCCATTATGTAACA[A/G]ATGTTGTATATTTATCAACAAACCCGATCTCACATGCCGATGATAGAGCT
AhEXZ333304	A03	134.95	AATTCTCCGGATCAAATCATTTTCATCTCTTCCTCAATCAATGCATT[C/T]ATTGAC[A/T]TTGTTTGGCAATCTTAGATGATCGGATTCCAATGTCT
AhMXZ6582	A03	135.01	ACTTTTCTTCAATTAGAGTAGCAACTA[G/A]TTTTGAATGTTCCATCTGAAATTTCTTCAAAATATCATTTGCATATTTCTTCTATGAAATGAAGATTCC
AhMXZ284702	A03	136.795	TGCGTG[C/A]CATGCTCAAATATAAATAAACCTTCAGGGTTTCGGTCCCCAATATACCAAAGCCGCATTTGTTGCTCTTTCCCCATCAAAAGAGTTACAG
AhEXZ404005	A03	140.876	AATTCCTCAATG[T/G]CCTGGGTATAAAGCAGGAGTTCTCTTCAGTAGAGCACCCCCAGACGAATGGACAAGTCGAGTCCGCAAATAAGGTCATC
AhMXZ293371	A03	154.456	CTAAGTGGGAGCAATGAACAATT[T/C]TCATCACAATTGATAAGGATAGCCAGGATAAAACTTCTAGTTCTCATACCTTGCAAAGAGCTTTGTTAGTTGT
AhEXZ224991	A03	156.582	AATTCTCAGCAGAAGCTACTTCGTCCTTGTTGGTAATTTGCTCACTCATTTTGGATGA[G/C]TCTTCTTCCGCACTCACTTTGACTCTTTTGTCC
AhMXZ292859	A03	166.383	TCTATGTTTCTGGGCCGAAAACTGGGTTGAAATGCGGCCCAGAATCTCTGCCAGCGACTTTTGTAATTCTGCAGATCGCACAC[A/G]TCACGCGATCGTG
AhEXZ244750	A04	0	AATTCCGATTGACGAGCCGTTTGTGGCCACGCGTTGCTCTTCTTTCCCTCTTCGATCCTATTTATATTTTGTGGTGA[G/T]TATTCTACTGTCCT
AhMXZ30534	A04	1.83	AACCATTAGAATATTGCCGATATTTCAAAAAATACCTGAAATTCTTCTTATATACACCAGAATGAAATGACTTGAAA[C/T]CCGTTTAGTGTATTTTGTC
AhEXZ251906	A04	5.318	AATTCGACCTTTCTATGATGCTACTATTTATAATAAGCAGTACATACTACTCATATTTCTAACACTTGCGTCAATCCTTTCTTT[A/C]TTTATTT
AhMXZ309147	A04	8.004	GGATACGAAATTATCAGGTTACCTCCCGACAAGCGCTTCTTTATCGTCACTAGCTTGAC[A/G]ATCAGCTCCTCTAAGGAGGAGGATTATAGGGGCTCAG
AhEXZ176834	A04	10.665	AATTCCTAAGCTA[C/T]CAGTCTAGCTTTGTACTTTTCTAAGCTTCCATATGAGTTGTACTTCACTCGAAATACCCACCTGCTCCCTATAGATTC
AhMXZ214462	A04	15.136	CTTCATTCTGGGTTCGCAGGGACATGTCTTGTGATATGGGTCAAGAACAAAAA[T/A]TTTTTTCTTTCTAACATCAGCCACCCATAACCACCAATGCTCT
AhMXZ82812	A04	16.298	CCCTCTAAGTGGAGGAGTTGACGGCAAGTTATGCCTGTTGTGGTATCCAGGGAAATTTG[C/T]AGCTTCAGCATTAGGTATGCTGACTGGAGCACTTTCA
AhEXZ177201	A04	17.271	AATTCTTCTTTACCCATGATCTTCAAAATCAAGGGACAATTGAT[G/A]TCCAACAGATTCTCTCAAGTGACAATCTGGCAGATTTATTTACAAAG
AhEXZ34299	A04	18.785	AATTCAAGGAGAAACTAAAAGATACAAGAATGG[C/A]TAATATGAATATGGAAGTACAGCTGAAGCAAATAGAACATCAGTTATCAAAACAAATA
AhEXZ450668	A04	19.267	AATTCTATTTGAAACAAAAGTAAACAAATGATAGAAAACAT[G/T]ATGATAATAGCAATATTATTCTGAGGGGTCGTTTGAGACAGAAAACATCG
AhMXZ283500	A04	20.466	CGTTCTTTAGGT[T/C]GTAGCATTCATTGGTGGAGTGTCCATAGAGTTTGTGGTATTCACAGTACATGGTCTGACTTCTGCCTTTTTTGTGTTTGATTGG
AhMXZ75494	A04	21.867	TTCGGATCAACGAAAGGCTTGCCATGGTTCAAAAGAGAAAAGCTGATATAGATTTACCTCTGGCGATTGCTCAACGCAAGCAACA[G/A]CAACTTTTCAA
AhEXZ3258	A04	22.377	AATTCTAAAGACGATGGAAGGACTCTACCACTGCCACCA[G/A]CTCTAGACAATCCAGAGCCTGACCATAAACAGAAGTTAGAATTGAAACCCCT
AhEXZ149267	A04	23.16	AATTCGAAAAGTACTTCTTATAAAATTCCACTTGGAAGGCACCCCAGGTGATAGGATCATTCCCCTGCTG[T/C]AGGAGACGTCGAGCCCCTTGC
AhEXZ188161	A04	23.375	AATTCCTTGAACCCCAACCCCAA[A/G]CCAAGGTTCCCTTATGCTTTGAACCACATTTTCACTAATTTTGACCTTGTTCTCTCCTATTTAGCATT
AhMXZ147790	A04	24.925	CCAAAAGGTGTCCATCTGACATATTTTCAGAATAGACCATATTAGATATATTCTATTATGGTCTATCTGAG[A/T]TTTCGAAAATGTCACTGGACCATTC
AhEXZ106567	A04	26.556	AATTCCTAAGCAATCAACAACATTCAAGAAGTCACAAAATTCACAAGAAT[A/C]TAAAGCTAAAATCAAGATGGTATACACAAAGAAGATCTTAC
AhEXZ142094	A04	30.49	AATTCCAAGAGATGGAAGGAGATCCATCAAATCCCAATCAACCAGAAGGAGGA[G/T]CCAACAATAATCCACAACAAAGAAGAGTATTAGCTTCC
AhEXZ271462	A04	33.501	AATTCAGTCTCAATGCTTTCGAAAATGCAAAAATTTA[C/T]AAGGAGAAAGCAAAAAGTTGGCATGACAAAAAACTGTCATCCAGAGTCTTTGAG
AhEXZ34156	A04	33.591	AATTCCCAGGTTGTTTCCCAAAGAGTTGACACAAGGTGCAATTTATTGGTTAG[T/G]GATTTTTCTGAATGTTTTTTATGTTTGAGAATGTAAAG
AhMXZ134838	A04	33.724	TAGGAAACTCCTTCTTACTTGAGAGACGTCCCATGAGGTCTTCCTCACTAGGATTTTCGTCCTTCTCCTCCCTTGTGCATTTG[G/A]CCATATTGATTAC
AhEXZ428281	A04	36.723	AATTCAACTAGTGCCATAATAAAGCTTTCATACAAAGACAAACAACTTGAAGAGAATTGATCACAATTTCGTCCACCAAGTTTTTGGC[A/G]CCG
AhEXZ431764	A04	38.479	AATTCGCAAAAGACGAATTGTTAGAGTAGATATTTTTAGTTCATCAAGAGATAATAGAAGGAA[C/T]TATCAACCCAACGCCTGTCTATTTCTCA
AhEXZ410826	A04	38.615	AATTCCACTATAGATGGTGTGTCCAATGGTGTACCTTTTTT[G/A]TGCTGGCCATATTTTGCTGATCAATTAGTAGACAAAACTTACATTTGTGA
AhMXZ218506	A04	38.933	TGGCT[G/A]CATCCCATCCTCTCAGTGAAAATGGTCCAAATGCTCTGTCACAGCACGGCTAATCATCTGTCGGTTCTCAATCAGGTTGGA[G/A]TA[T/G]AATCC[C/A]
AhMXZ31507	A04	40.82	TTTTCGAAAAACACAAAAA[T/A][T/A]TTTTTACAAAATCATAAAATCCAAAAAAATATTTCTTGTTTGAGTCTAGTGTCTCATCATAAGTTTAGTGTCTATT
AhMXZ134063	A04	40.873	AGTTAGAGACAATTAGATCCATATCCATTTTTGAACCTGTCACGTCAGTATTTT[C/T]CGTTCAGAATTGACGGAAAAACACCTATAGAAACCGCGTTGG
AhEXZ454103	A04	44.626	AATTCTCACAGCCAGAC[T/C]CACCCATCATCAAAAGGGGGATTGACCGGCTAAAGGTTCATAATCGGCAGAAAGACCTTGCAGAGCCACTGATG
AhMXZ124262	A04	44.938	TCCGAGCTGGATACTATTGGCCAACGATGATGGCTGACTCCAAGGAATTTGTTAGGAAGTGTGTCAAGTGCCAAGAAAACGCCAACTTC[G/C]ACCGGGC
AhEXZ449183	A04	46.987	AATTCTTCTACTTCTG[G/C]CTTCTATTTTTCTTTTCCTCTGACACCTCAAGGAATCTCTATACTGTGACGTAGAGGATTCCATATTTTTTTTGT
AhEXZ223289	A04	47.468	AATTCAGGGTACAAAGGAATGTTTGGAAAACAACACGAACCACCGCACGCCTCAATTCCTACATTCTCTTTCTTTTTTTTTT[T/G][G/C][C/T]TTTTTTT
AhMXZ175049	A04	47.99	GAACAAGACTCAAAGATAGATATAAGATGAGACTAAAAAATAAAAATAGAAAACAAAA[C/G]AAAAGAAAAAAAAACGCAAAAATTAGGCTCCTAATGAT
AhMXZ111361	A04	48.861	CAATGGTGGATGGTGCACGAAATTGCAATCACACTTTTGCAATCCCGCACAACTAACCAGCAA[G/A]TGTACTGGGTCGTCCAAGTAATACCTTGCGTGA
AhEXZ79427	A04	49.477	AATTCAAATAATAACTATTCACCACGACCGGCCCTTCAGTATCTTCCGGCATAAAGTACACC[A/G]ACTTTGTAGAACAATCTAGCAGAACATGG
AhMXZ321244	A04	52.022	AGGATTCA[T/G]GATCATCTTGTAGTTGAGGTAATTTGGA[G/A]ACCTCTCTTATTTTGTC[C/T]AGATGGAAGTAAATAATTCTCCCTCTGACCATGGTTCTGTA
AhEXZ70743	A04	52.783	AATTCTTCTATGGCAAGCTTTCTCATCATTGATAGGGG[A/C]ATCAAATTGATACTAGAACTAAGGTCACAGAGAGCTTTGTCTAATGCCATCTT
AhEXZ238731	A04	52.884	AATTCAAAGAAAACACGATTATCAGAGGCAAATTTGGATACACTCATAAGACTGTGTATGATTTCAGGAACAAGTAAGAGATTATTAA[G/T]ATC
AhEXZ162754	A04	53.132	AATTCTGAAGCTGATTTGCAACGCCAGTTTGGGCCATCAAATCTCAG[G/T]CAAAGTATATACTATTATACATTGCTGGAAAGACCAGAATGTCT
AhEXZ153965	A04	53.76	AATTCAGCTTCGAAACTT[C/T]CTTCACTTTTTGCGACGATTTTGATTCTTGTTTGAATTTTGAGTGTTACGGTTTTGATTGAGAGAGAAGAACC
AhMXZ28711	A04	56.647	TCCTTTCCATGGCAAGCTGTATGTAGGGCATTACCGTTGTCAAT[A/G]GCTACATCTCATCCTCTCAGTGAAAATGGTCCAAATGCTCTGTCACAGCACG
AhMXZ257725	A04	58.395	AGAGATGGTAAAGGATTCCTTCATTG[T/C]TGAGAGGAGGGAGCTGAAGTGGATAAAGAACGACAAGGAGAGGGTCAGAGTGGGTTGCAAAGATGAGGAG
AhMXZ223571	A04	58.893	TAACTAAGAAAACCCTTGGCAAGGTATGAAAATTA[T/G]ACGTCCTATCCTAGTTATCCTTATCAATTATGATGAGAATTGCTCGTTGCTCCCACTTAGT
AhEXZ262056	A04	60.41	AATTCTTGTGGAAGGATCTTGGTCACAATGTAGTGATCAGACAGCTGTGGGGATACCTTCATGGTTTGACTGTTTATCATTACTCTACCC[C/T]C
AhEXZ150359	A04	66.12	AATTCTATTAC[T/C]GAATTGTTGCATGCACAATTCTTTTGGCCTAATGTTGGCACAATCCAATAGTTACTTTACGCATGAATGATGATGAATCA
AhEXZ55382	A04	69.247	AATTCAAG[C/A]TAACAAAAGTGGATAACAATCAATTCAAGATAAAAGCCTTGGCTAAGGGTGAGTATTGGAAGTTCCATCATTATAGCTTCCTT
AhMXZ22357	A04	77.685	TGAGGTCATGTG[C/T]CACCATCGGCGCGTGCGCGTCCCTGGCCGATTCTGCAATGTGCGCGCGAGCGCCTTGTGCGCGTGCGCGTGCTTGGCCGAGATC
AhMXZ30059	A04	90.714	TTCAAACACAAAGTGGCTGAATTTTGAAATAAAGAAAAGC[C/T]CAAACCTCGGGTCCATTTTGATAAAAACAAATGATGGAGAAAGTGGCCCAAGAAAA
AhMXZ13511	A05	0	ACCAACTTTAGCTT[G/A]TACAAAAACCATTTTTCATTATTTTCCTCTATAGAAATACTTAGAAGAATATATACTATCAAATAATAATGGGATGGCGTCT
AhEXZ436147	A05	3.091	AATTCAGAGTTAGAGTGGCACTTCTAAACTAATTCAACTATTCAAGATTCAAGAAAGAAGAAATCATTTGCTTGTTCGGAAA[T/A]TTTTTTTTG
AhMXZ278934	A05	6.15	[G/C]ACCTTAGCATGGGGTGGGAAGCCGTTGGAGGCAGCGAACTTGGTGGCCTTGTCAAGAGAGCGGCTTCCGACGGCGTAGAGGGTGGCGTTGGGGGAG
AhEXZ428350	A05	7.296	AATTCCT[G/A]CCGTATCTTTACTTCGCCACATTTTTCGCTCCTGGATCATCTCCCGCTAAAACCATGGTGCTTTGCATATTTCTGGTAGAACTC
AhMXZ309689	A05	8.644	TTGAATAAAACATACATGTACTCTCT[C/T]CTAAATGAGAGATTCTCTTGTTCAATTCCTCCGTCTTCTTCTTCAACTCGATCTCTGAGAAAAACATGAC
AhMXZ31537	A05	10.192	TGGGTGCCATGCTCAAATATAAATAGACATTCAGAGTTTTGGTCCCCAATATACCAAAGCTGTCTTTGTTGCTCTTTTCCCAT[A/C]AAAAAGAGTTGCA
AhMXZ33173	A05	11.389	AGATGGGAAAATTGAGATGTCAGGCAAGGTTCC[T/G]TTGAATTTATTATTTCTGAGATCCAAGTACTTGAGACTTGAGCATCCAGACAAGTGTTGCATT
AhMXZ179588	A05	12.539	AA[C/T]ATACTATTGTTTTGTCTCCAACATCAGAATTTCATATAGCAATGAAACGATCAAACGCAATTACCAATGCCCACAAAAGTCAAGGTTACAACAT
AhEXZ83768	A05	15.775	AATTCAAAATCAACGAAAA[C/T]TTTGGAGAAGCTTTTTGATCAAGCTACTGAAAAAGAAAACGTCAGAAATCGTCTGTGAGAACTCTAATTGGC
AhEXZ20341	A05	17.087	AATTCAAATTTGAG[G/A]GATACCTCTATTTGGGTTCCCCTTTCGTCGACCAGTATTATGCCTGCACCGCTTCTTGTCTTGTTTGAGGATCCGTC
AhEXZ270924	A05	18.073	AATTCGAAAAACTCGCCAAAAGAAAGTGCAGA[G/A]CACGCCAATTTGTTCCCTGCTCCACCGTGCCCCACTTTGTCACCGTAGAGTCGCATGGT
AhEXZ191872	A05	19.312	AATTCTGCTCGTCGTAAATATGGTTCAAATCTCTGCCGCCTGAGATCCATGGTTGGATCCGCCGGCTCGGACGTAAAAA[C/T]ATCAACAAATGT
AhMXZ3236	A05	20.047	TATTTGTTATTGTAAATATAATTGTGGTATTTTGGTTTTGTTGTTGTAGTTCACACGTGTTCTGACTCCGTATGGCACATTTGTTGAT[G/A]TTTTTACG
AhEXZ166785	A05	22.094	AATTCCTAAATAACTGTTCCCGCTCTTTTGCTCTGAGAGTTACCAATAAATTCCTAACTCAT[C/T]AGAGAAAGCCTGGGACTTCCCTATTTTTG
AhMXZ4330	A05	24.801	AACAACACTACTTGGTTCATTCTCTTTCAATCCGTGGTTCAATAG[C/T]ATCAGAAATGAGTTGGATTGGGACTAAAATAGATTGAGCCCAATTGCGAGT
AhEXZ207774	A05	26.38	AATTCCGCCTTTTTCATCAATTATAATCATCTCCAAATAGTATATAGATCTACAAACA[G/A]TATATAGGAGTACACAAAAATACACGAACAACT
AhMXZ148763	A05	27.32	GAAGGAAGGCAGTAGAGGATGAAATAGCAGCAGAAAATTGAGAAGGAA[A/G]GCAGTGGAGAATGCAGTAGCAGCAAAAAAATTGAAAAGGAAGGCAACG
AhEXZ405289	A05	29.481	AATTCTCTTTCTTTGCTCTCTGCTTGCTAGGCAATTGTCGTATTGTTTCACGAATTGACTCAAGGAG[C/A]TGTTATGTGTGCTGAACTTGTTGA
AhMXZ248176	A05	30.639	ACAAAAA[C/A]CAAAACCAATCACATAAACCACACTTAGCATAATCTATCTACCAACTATCATACTCTCAAATTTCCATTATCACATCAAAAGTAACTCT
AhMXZ348256	A05	31.378	TAAACGGAAGGGTGGTCAGTAATCAAGCTAGAATAAAAATTG[T/C]TATCAAGAAATACTACAAAGAATTATATTGCCAGGATAATTCTTCTATGATGGG
AhEXZ3535	A05	31.824	AATTCTTCCCTCTTGTGCCTCCAATTTCAGCGTGTAAGAGTGTTATGTGAGGAGAGAGAGTGCTGAAATGAGTGTATTAGGTTTAGTTAA[A/T]A
AhEXZ211123	A05	32.626	AATTCCATATCGGCTCAGCACAGAGTCAAGCTGTTTATTGCAGAAAT[G/A]AGTTCTTCCATCACTGATCAGTGTCCAAGGGACACCAAACCTGC
AhEXZ406582	A05	33.963	AATTCAACTAAAAGTTTCAGATCAAAATGATACAACAACTTTTGTACTATTTGATGGTGAAGTAAAAAAATTATT[G/A]GGCACAACTACTTCAA
AhEXZ421090	A05	35.973	AATTCTTAGTAGGTTCTAACATTATCTCCACATGTTGCTTCT[C/T]TTTCTCAAGTAAA[T/G]TTGTCCTCAATTTATTATATCTAGGAGGAATATAA
AhMXZ212107	A05	37.743	TAATTTGAATTGATTTTTATTGTTTTCAAACATTTTTGTTTTATAATTGTAAA[G/A]AAACTAAAATTTATATCTTATAAGAAAAAAAATACTTGATGAA
AhEXZ66107	A05	38.743	AATTCTTTTTTAGTTTTGTTCAGTTTTCTTTCTTGCATCATTTTTTTCAATAACACTTGAAAGATTCATAAAAG[G/A]TAACATATATGATATAG
AhEXZ218213	A05	40.714	AATTCAATCTAATACCATATAATGTCATACATATCCAAATTTTCAATACCCAACTTCATAAAATAAAAAATTCAGAAGGAATATAA[A/T]TTTTC
AhEXZ354229	A05	42.348	AATTCACACATTCAATGATGTTCATTGTCATGTGCCCGAACCGTCTACCGTTATCCTGGTGTT[A/G]GGTCCACTTCTCATACTCCATCCGGTTC
AhEXZ401972	A05	42.825	AATTCTCGTTGCAAGTATTGTTTCTAAACCAATCACTAATCCTTTCATACAAAAAGTTGTTTGTCACTAAAACAAACCCCTAAAA[A/T]GTATAA
AhEXZ289692	A05	44.076	AATTCCTTCAGGGAGGTTCCTACCGTTAGTTATGTGGGGCT[A/G]GGTCCTCACTTTGGTGATGATTCTAGATTTTTTGACAAGATAGTAGCTTC
AhMXZ206610	A05	44.804	TCCTAGAGTGTCGAACACATTGCGGAACATAATGTTCGAGTCTGCCCC[C/T]GTGTCGACAAGGATTCATTTGACGAGGCGGTTCCCACCCTGGCCGTAA
AhEXZ213183	A05	45.712	AATTCAAAATTGGCTATATGCTAATG[G/T]TATCTAAGCAAGTCTTTTTTGCTACATTGAAGGATTTGTGGTGAAGCACCAAAAATATCTTTATT
AhMXZ44802	A05	46.636	AAACCCCAAAATAACTCACAACCAATAACAAGACACTTTATTACAATTCCTAGGGAGAACGACTCGAGGTTTGAATACTTCGGTTTATAC[T/A]TTTTAG
AhMXZ65147	A05	47.379	CCATATTCAGATTCATCATCTTCTTCCTTTGGTTC[G/A]TCATTCTCCTCATCTTCCGAGGTAATTTCCTGATCATCAAACTCATCTTCTTCTTCTTCTT
AhEXZ191678	A05	47.978	AATTCAGTTCATGGTGGTTGGCGTTAGTTCGAGGGCATGGTAGAACAAGAGGTGACTCGTTGCTGCAACAGATTG[C/T]TGTAACCCTTTGGTTG
AhMXZ258715	A05	48.149	TTTCATTTTCATTTTTCACTTTGTAAAGCCTATA[A/T]AAAGGCATCAATTAGAGCTCGGAAGGGGGGAGACTAGCTCCACTAGAGAGTATTAGGATTTG
AhEXZ91242	A05	49.278	AATTCGACATCTCGAACATTCA[A/G]TATTCTGAATTTGAGCAAGTACTCAATAATGTTGAACAGGGGTGTGAAATAAATGCCATCATCATGCAG
AhMXZ27264	A05	50.024	TAATAAATGAAGATCAAGTTGGGAACAAATATCTGTC[A/G]GCATTTGGAATGTTGGGATTATGTGATGAACAGTTTTGTATTATATGCCGACCTATCTA
AhEXZ216162	A05	50.156	AATTCACGCGTACACGTCAGTGACGCATACGCATCGATAAGAAAAGG[G/A]CAACTCACGCGTAAGCATGGTGTACGCACACGCGTGAAGAAGCG
AhEXZ270243	A05	51.596	AATTCGCTGGTTTCGAATTTGGCCACGCTGGATTTTCGTCATTGCGACGCGGCCGCATGGATCACACGGTCGC[G/A]TTGCCTAGCGTCCGGTAA
AhEXZ422203	A05	51.995	AATTCAGAAGGAGACATAGGATTACAACTAAGCAACAATGTATAGGCATGAAAAAATATTTCAAAAAGAGTCATTTCGCATCCTAACAA[G/A]AA
AhEXZ431105	A05	52.782	AATTCCAACATAA[T/A]GAGCCTATGTTTATAAGTCAACTTTCCAATCGGAATGCTACATTCCGTTTCAGATTGACACATCAGCAATTGGTGGAG
AhEXZ366021	A05	53.804	AATTCGAAAATTATTCCATTATCTAGTGCGAAATTTGAAA[C/T]ATTGATGAGGTTTTTGGAAATTGTTGGGATATGTAATAAGTTCTGAAGTTT
AhMXZ17475	A05	53.95	ACGACCATAACTTGAGAAACAGAGGTCCAAATAATGC[G/T]GTTCTAGTTGGGTTGGAAAGCTAACATCCTTGGCTTCAAAACGATATAAGATTTGCTAT
AhEXZ258616	A05	54.619	AATTCATCCCATCACCATGGC[A/G]GACAACATTGACAATGACCACGATTCGGGTCTAGAAGACAGAACGCCGCGTAAAAACATGGACACTACAC
AhMXZ100895	A05	55.55	AATATTGCTTGCCCTCGAGCAAGAAAGA[G/A]AAGAAGAGAAGAAGAAGAAGAAGAGAATATGGTAGAGAGGGAAAGAAGTAGTTTCGGCTATGGGGGAG
AhEXZ169878	A05	56.6	AATTCGTAATGTAATTTATTCCGG[T/C]AAAATTCATTTTTATTTTACTTGATTTGATAATTTTTTCAGGAGTAATGTATTATTTTTATCTCCAA
AhEXZ133384	A05	57.141	AATTCACAAGAAGAAGAGAATCAAGAGTTTGTTCTATGAGCTTCTTTCGAAGTTCCTCAACCATTCACTGTGATTTT[C/T]CTTCCATGCTCACT
AhMXZ67495	A05	57.435	ATGTCTTTGCATATGCTCTCAAGTAAGGTTTCAATCTTAGAGATT[A/C]TGTCATCAAATGATGGTATGTTGGGGGTAGAGGTAGAAAGGTGAGATGTAT
AhEXZ17336	A05	59.556	AATTCATTTTTGATCTCTAAGATTTGTTTGAGCTTCTAAA[G/A]AAAGTATTTTCTCTGTTCAGGGTTTGAGATAGTGTTTATGGCATCAAAAAA
AhEXZ232985	A05	60.153	AATTCCTGTGCTCTCCTTTTGATGGGGTCGT[T/C]TTGCACTTGTTGTTTTTCCATTGATATTTTGGTGATTGGCCGCTCAACTGAGATATATTC
AhMXZ335388	A05	60.805	TGAATTGGTGCAGTTGCATATCTTCTATGAAGGCTTGTCATATAAATCAAAGAAG[G/A]CAGTAGATCATTCCTCTGGAGGATCCTTGAACAAGAAGAAG
AhMXZ214361	A05	61.108	ATATGAACTCGTTAGGTA[G/C]TAGGTAGTGTTTTGGCACCTAATTAGTGTATTTAGGACTTAGGAGTAGTGAGCTAGCAGTTTTGGAAAATGGTATTTT
AhMXZ243402	A05	62.173	AAGGGTAATAACA[G/A]CAACCTACAAGGAAGGCATAGATTCAACCCCCCTTCTCTAAGCCTACCACAACCTTCACGGAGTGGTACCCCCACTGTAGGTA
AhEXZ406436	A05	64.35	AATTCTCTAAATTTTGAATTTCATTTTAGAAAATAAAGTATGATTTATTACCATTTATTTCATAAGTG[G/A]AATCAAAAGAAAACATGAGAGAG
AhEXZ453251	A05	66.445	AATTCAAGGTAAGGTGTCTTCCACA[G/T]GCATCTCAACTGACTTTGACTTAGTCGCCTCGGTCAATAAGAAAGAATCAACAAAGTCACAGTAGC
AhEXZ344239	A05	67.605	AATTCAAAACCAACTAATAACTAGATATACTCCTCAACAAAATGGAGTTGCTAAAAGAAAGAACAGAACCATCATG[G/A]ATATGGTCAGATGCA
AhEXZ202779	A05	68.112	AATTCCTCCTCAGATACTAAGACAATGTTTTTGTTTTATACATTCTGGAATGAGAGTCTAGGTTCACATAGCTCATCCCTTCACCGTTAA[G/A]A
AhEXZ113314	A05	68.819	AATTCGAATTTACTTATTTCAAATTATATTTCACCATCTCAAACCCAAAACGAAACCAAA[A/G]TAAAATATTTATCTATACTAGAAGATTGAAA
AhMXZ62560	A05	69.11	TTTTTATTTACTAACATCTTCATG[C/T]ATGCTACCAGCAATATGGGCAACTCCGTCCAACCGATAGATTCGATTTGGATCGTCTTTCATTTCCGCAATT
AhEXZ29979	A05	70.575	AATTCGATAGTACTGATAGCCTCCAGCGATTCTGACTGGGCTAGTGATTC[G/A]GATGATAGGAAGTCAAGTAGCGGCTATTGTGTATTCTTCGG
AhMXZ300126	A05	71.441	CCCTCCAAAACCCTCCAAAACTCGCGTCGAAGTTGGCGCTAACGACTGTCCTGCGAAAAAGAGGCCTAATAGAGAAGTTTTCAGC[G/A]TAGGCCTTGAG
AhEXZ428383	A05	74.011	AATTCGCCACTCCTTGCTCGAAGGCGTT[C/T]AGTCATCGCCACCGCAGGGTAGCCGTCGCTGGGTCGCCGTCGCCGAGGAGCATTCCATTCACC
AhEXZ129005	A05	76.594	AATTCCTGCCAGTCTATTTAGGATTCTTCTTTTCTTTCTAAATATATTACCAAAGACTTCTTTATTCCATTTTATTAGCCCCTCCC[G/A]AATAT
AhEXZ83986	A05	78.151	AATTCCCAGTCTACTTAGTCT[G/A]TCCTTTGTGTTGACCCGGCCTACCAAAGCAAACCACGCAAATAGCTCTACACGAGGCGGAACTAGACCTT
AhMXZ200884	A05	79.792	GACTAATGATTTGATTGGTCTAATTTTGCAGATTTGATAGAGATTTGAGATGGAGAACTGGTGTGAACATTGTTCCAAT[T/C]CATTGTGATAGTTCAAA
AhEXZ70171	A05	81.626	AATTCACCTCACTATCT[G/A]AATCCGAGTCATCGTAATCATCAAAAGTGACAGGCAACATGTCTTCTTTTGACTGTGAACTATAAATTGGCACT
AhEXZ43720	A05	82.951	AATTCTGAAGCTGATTTGCAACGCAGATTTAGGCCATCAAATCTCGGGCAAAGTAT[T/G]GACTATTATACATTGCTGGAAAGCCCAGGATGTCT
AhEXZ266268	A05	84.709	AATTCACAGAGTTACAGAAGGATTCAATGAAAAAAGCAGAGAAAAGGAGCTTG[G/C]TGGCAAGAAAATGCCAGTAAAGGGCACTCTGGGCGTTA
AhEXZ8866	A05	85.405	AATTCCTTTGATGTAGCAAAGAATGCGAAGAACTGTCACATAGTGAGTAATACGAGGAGTCGACAAGAACTGACTGAGAACATGAACT[G/T]GAT
AhEXZ325717	A05	85.886	AATTCTACTCGGAATACCATAGACAAGTTTTAGACTTTCCAATTCTCAAGAATGGCCGCTAATAATTCTAGCTTATACCACGAAGATT[C/T]TGA
AhEXZ249181	A05	86.051	AATTCAATTCGATT[C/T]CATTGTTTTTTCTCAAAATCAATTTCAACCCAAAATAGTTTCGATTTGAAATTCTATTTTATTGGAATTTCACTTAA
AhMXZ35639	A05	86.318	ATGCATAAATGAGAACTGGAAAGAAAAAGTACAATAAAAAATAAAGAGAAACTGAAAAAAAGTGAAAG[G/A]AATATTTGGTTTTCGTATGTAAATTGGT
AhEXZ20298	A05	86.768	AATTCTACAAT[A/G]GGCAGTCGAGCTATCTGAGTTCGACCTTATATACAAAACTCGGACGACCATAAAGTCCCAATATTTGGCCCACTTCATTG
AhEXZ447648	A05	86.97	AATTCCGTGAATAATGGGATACCTCAGAAGAAAGGAGTTATTGAAATTGATACTCTGAATACCATATTGG[A/C]TCAGAACAAAGTGTTGACTCA
AhMXZ24334	A05	87.511	CCTCTAACTATGGAGGAAAGTCA[A/T]GTAAAAATAATCAATTTGAGTCACAAGTCCTAGTCAAACCCTAGGGAAGTCTAGATTTAGTGACATACAAATC
AhEXZ230459	A05	88.094	AATTCAATATATAATGATTGAAGAAGTCATGAAGATGCGTTGAATAATATGCTAAAAAAAA[A/G]TGCCAATTACATATCTCACAGAAATTACAA
AhEXZ357619	A05	88.522	AATTCATTTCACTATCTGATAAATCATTGTCAACTGGTGTCTTTGGTGAATCTGATTCTGCATATTGAATTTC[G/A]GTTTTGTGCACAGCTTTA
AhMXZ79516	A05	89.127	AAGTGAGGTAGGTAGGGTTTT[T/G]GGGGAAGAGATATGGAGGTGATTGGTGAAGAGAATATAGGGAAGAGGTAGGATTTGATTGGTAAGTAGTGTTTGG
AhEXZ185530	A05	89.319	AATTCCCCATTCTCATCTATCCATTTCTTTAGAG[C/G]TCAACTTTATTTTCAGCAATTCCCTATTCCCATTTACATTCAAGTCATTTATGATTC
AhMXZ191913	A05	89.624	ATTCTTTGTTACCATCTTCAGAGGTAAAACAATGTGCTGGGAGATATGTGGGTGCAGCTGAAGTTGCTATGCTTATATCTGACAG[C/G]AG[T/C]CCATTCAA
AhMXZ204480	A05	89.843	GCATTGGATG[A/G]AAAGCTTAGATACGGTACTTTCAAGCATGGCTGAGAAAATGAAGTCCAAGTACAATAAGTATTAGGGAAATATAAAGAACACAAAC
AhMXZ149406	A05	89.918	TGTATGAGGGCATTTGTTGGAGAGCCTTGATGAATGGTATGTTTACGTGGAGAGATGCAAACATGTCGAGGAATCTTGAGTAGACTTT[T/C]CTTTCTAC
AhMXZ30188	A05	90.406	GAAGACTGGACCTCA[A/T]GCCTGTGGCTAGAGGATGGTTGGAGTTCATCCAACACTCCATCATCCCCACTAGAAACCGATCCGAAGTTTGGGGATCGGG
AhEXZ382710	A05	91.18	AATTCACAGAGTTACAGAAGGATTCAGTGCAAAAAGCAGAGAAAAGGAGCTTG[T/C]TGGTGAAAAAACGCCAATAAGGGGTACTTTGGGCATTA
AhMXZ155982	A05	91.682	ATTGTTTTATTGTGCAACACCAAACTTAGCTCCTTGCAATACATACCAATTATTCAAAATTTTTATTGAAAAAGCTATGAAAAGAAA[T/C]TACCTCAGG
AhMXZ219869	A05	92.557	GGAAAGGGTGCTGTCATATGAACA[A/G]CCCTGCTTCCAAAAGGCACACCTTTCTCTACAAAACTCGAATTACCCTGAAATTTGAATATAAAATACTACA
AhMXZ54660	A05	93.408	TATCGGCCGAGCTATTTTTTGGTTAGTAACACATTTCCTTTTCTTGTTTGTAGGATTAGTTGGCCATGTCTTCTCGCAAAAATATTGTCGA[G/T]GCGTC
AhEXZ254944	A05	93.759	AATTCCGAATTAGCAAGAGATACACACAGCAACACAAAGGAGTCCAACTAGTCGGACATCCCCTTAGGAACCTTAGAAGACGC[C/A]TCGACAAT
AhEXZ21210	A05	94.508	AATTCAATTCTTTGGCTTTTCATTATCTTCTCCACTTTGTAT[T/G]CTTTCTGATGTGTGGAAAGCGATCCAACACAAAACTCACCGGCAAGTGT
AhMXZ43494	A05	94.765	GTGGCACGCCTTAGTGAGGCTTCTTGAGCTGGCGTGCCACGCCTTTGACACCAA[A/G]TGGCACGCCCAACTTTTTGCTTTGTCATCTTATTCATTGGCG
AhMXZ275370	A05	95.132	TCCCACGCGATAGCGTGAGC[G/C]ACGCGATCGCGTCGCATGGATACCACACCACCCCAAAGGAGACAGAGAGTTGCGCTGACACGACGCTGGAATCGTG
AhMXZ92494	A05	95.181	CCATTATAATTTTTGTAATTTCTTTCTTGCTGTGTGCTGTGTTGGTTGTATGACAGGAAGAA[A/G]AAGCGGAGCTTCAACATCCTTTGATTCCGAACCT
AhEXZ156131	A05	95.519	AATTCACTGGTTATGAAATCAAACACGCTGATTTTCATCACTGCGACACGTCCGCATGGAGCA[C/T]GCGTTCGCATCACCTAGATGTACGGCCA
AhEXZ82561	A05	95.893	AATTCTAGTACCTTCTTCTTTTCCATCTCTTCTTGCCCTTGAAGAAGTACATCAACG[G/A]TTGCATTCATCGAAGATTGGAGTGGATATGAGGG
AhEXZ293647	A05	96.151	AATTCACCAAGAATCAAACCCTTGACCTTTCGGATCTAGAACTCTAATACCAT[G/T]TCATGAACCCACTCATCCCAAAAGCGTAACCTGATAGG
AhMXZ39230	A05	96.42	TGGCCTTGCACTCTCCTTTTGGATTCTCTTCTGTATTGCTTGGAAGAGTGCTAGGAGGGAGTTCAGAAATTTTCTTACTCAGCTGCCCAGTTG[C/T]GCC
AhMXZ211039	A05	97.105	AAGTTTGTAATGAACCATTAGTATTATACTTTTTTCTAAATACCCACTTACATCTTATAGGCTTTGAT[A/C]TTGGAGGTAAATCAACCAAGACCCAAGT
AhMXZ266646	A05	97.283	TCTGTTCCATAGCTTCTTGCAGCTTGGCAACAGATGCTTCTAGGCGGGTCCAGTAGTCGATTTCA[G/A]GAAGTTCAGGGAGGAACTCCTGTGCCCTCCT
AhEXZ145656	A05	97.888	AATTCACATTTATCAACAAAAATCTACCCTTCGGCCTAAAAAGCAAACTATGGAACTCCTAAAACAAAA[C/T]AGGGACCTCTTTGCATTCACCC
AhMXZ150220	A05	98.381	TTTGATTACTGCTAGTCTTCTGTTGCGTCATTAGTGTTGTTCATTCA[G/A]CAATAGAGAGTATGTAAAGGCAGGATTGGGTGAATTAGAGAGATGGTGT
AhEXZ26077	A05	98.713	AATTCCAATAGCCTTCGGGGTCCCAAACTAGGCATGTGAAGCTTCTGAGCAGCTTCAAGCAGATTTTCAGGCTCC[C/G][G/A]GGATGACAAATGTCA
AhEXZ245641	A05	98.967	AATTCAATATTTGTGTATTCTTTTTCCCCCTTCAAATAAGTACTCATGTAGTGGTATCCATTGAACTAAACGT[A/C]AATAATGAAATAAAGCAG
AhMXZ223587	A05	99.435	TTCAATTT[C/T]TTCTTTTCTTTATTTGTGATTTCATTGGAAACATATACAAATGAGGATATAACATCCAAAGTTGTAAGGTGAAAGATCTTTATCAAAG
AhEXZ447580	A05	99.89	AATTCTAATGTGCTTCCATGAAACATGCCTCTGGT[G/C]GGTACTCGGTAGTTATTATCGTTATTCTCTCTGTTTCTCGGACACACACACACACA
AhMXZ303457	A05	100.209	GTTGACATGCATTAGGATGGGAATTATACCTATAAGTGTCCGGAGGTTG[C/T]TGCCAATAGGAGTGATCAATTCCTTTAGGCTCCTCCCATCTTGGAGT
AhEXZ27894	A05	100.812	AATTCTGTGAATAATGGGACACCTCAAATGAAGGGAGTTCTTGATATTGATGCTCTGAATGCCATATTGGCTCA[T/G]AACAAAATGTTGACTCA
AhEXZ147592	A05	101.304	AATTCAAGCATGTTGCATTCTCCCACCACGCTTTCGAGTGGTCCTTCACCTACAGCCGACGTTGCTGC[C/G]GTGGATTTGCGACATCGTCGAAA
AhEXZ139918	A05	101.589	AATTCAAACA[G/A]AAAGTGAAAATGTAATTGCAGCAGTGGTTCAGCAGAAGAACCAAAAAGAAGATTAGATCTCAGGATTCCAAAGACTAGATA
AhEXZ425969	A05	102.185	AATTCATAACTTGGAATGATAGATTGGGTCATCCG[A/G]GAACAACCATGATGAGGAGAATTATTGAAAATTCTTATGGAAATTCACTAAAGAAC
AhEXZ47980	A05	102.804	AATTCTAGAGTCTGAATGATTCCGATGCTGATTTGGATTTCATATAGGCTAGG[C/A]AATTTGGGGTTCGTGCTGCTATGCCTGGGTTCATTGCA
AhEXZ207519	A05	103.1	AATTCAATTTCATTTCTAAAAAGATTTGGTACAAAACAGAGATCCGTGGTCCAAGTTATGTCCCGCCAAAGTATGCCCAAAAACCAT[G/T]TTTT
AhEXZ9888	A05	103.748	AATTCATGTTTCATTGTGGATGGAAGCTCTG[G/A]CACTCTCTTCTTTGACCCTTCAACTAAGCCTGCTCAAGGTGATACTTTCGAAAAAGATTA
AhEXZ13624	A05	103.967	AATTCTCACTGAAACGTCCAAACAGCTTCCTAGACCCATTCAATCAAGCTCTACACCAACCCTTGCATTTCAACTTGG[A/T]GCATACAACCATA
AhEXZ414212	A05	104.542	AATTCAAGGAGATATTGCAAGAAACAAGAATATAAATATGGAAGTGCAGTTGAAGCAAACAGAA[T/C]AGCAGTTATCAAAACAAATAACAGAAG
AhMXZ327774	A05	105.162	AAAAAGT[G/A]AAAAAAGCACATTTCAATATTTTGCAGAGTTTTCCCAAAACAAAAATCTAATTCTCATCAAAATACACACACAACTCTCCTACTTTATA
AhEXZ289000	A05	105.578	AATTCTAAATGGTGCGCTCTCAACGGCGTTGGAAAGTAGACATCCAGAGCTTTCCAGCAATATATAATAGT[T/C]CATACTATATTTGTAAATAC
AhEXZ200600	A05	105.954	AATTC[T/C]ATTTCTACATAATTCAAACCAGCTTGGTTCGAATTATACATAAACATACGCACACACTAATTCGAACCAGCTTGGTTCGAATTACA
AhEXZ188256	A05	106.067	AATTCCTCATCAGATTCTTCTTCTTCTCCAACAATGTACTTCCCTCTTTCAGCTCTTCTTATTCTCCGAA[C/G]AGTCCTTGGATCAATTTCAGA
AhEXZ368587	A05	106.497	AATTCCCTG[T/C]GAACATATTGTGAAAGTTCTGGTTGACAGAGACATCTGTGAGATTCTCTGGTCATTGGTATTGGATAGATGGACAAAAAAGG
AhMXZ263024	A05	106.892	TTTTATTATGGAAGGGGGATTGGAGTACAA[C/G]GGTGTTATGGAGTGTGTGTGAGCATTACCAGGTTGTGGTGTCAGCAAACAACAAATCGGACGGTCC
AhMXZ96527	A05	107.592	GCATAAGTGTGCGCACGCACAACACA[C/T]GCGCAAACTAAGTTTGGTGCTATTTTTGGTGTCATGTGTATGCATCATCCATGCGTACGCATGAATTTGT
AhEXZ413151	A05	108.434	AATTCAGTGATTCTTTTGCGTTTGTCACTA[T/C]GCCCAACACTCGCGAGTTTGAAGCTCGTCACAGTCATTCAATCCCTGAATCCTACTCGGAA
AhMXZ236861	A05	109.35	TCCACCTCCAAGGCAGCCAATACAAACTCACCCTACACCCCCAAGACCTCCAAGG[A/C]TGCCTCATTTTCTCATTGTGGCTGAAAATCTTCAAGAGAGA
AhMXZ327248	A05	110.322	AGATGATTCTACTCCTATAGATGATAATTTTCCATTTGATAACTTGCAAG[C/A]AGTATCTGAGATAGTCCCTTGGTACGCACCTGTAGCTAATTATCTA
AhEXZ56224	A05	110.535	AATTCAAATACGGGAATATATATTG[A/G]TAAAAAGGGTACCTCATCATTTGCGTTGCCGCGCGTTCATGTGGCCTAAAAATTCCAGATGTATGT
AhMXZ60893	A05	111.376	TTATTGGTTTGGACTATGCTTGCAACAAAATTCCTTTGTAGAAATTCTAGATCGACATTTATCCTCCATCAAGTTTTTGGCGCCGTTGCC[G/A]GAAAAT
AhEXZ319866	A05	112.462	AATTCATCCCAATTGAATATCCAATCACCAAGAAGTCAATGGAAGGACAAATGCAAGATAACTCTATCAAAAGGAGGGC[G/A]CAGGATTTCCTC
AhMXZ276012	A05	112.586	TGCAAAGTACTACTATTTTCTGTTCAATTCATGCTTATTGTTATTCTAAGATATTCATTC[A/G]CACACAAGAACATGATGAATGTGATAATTATGTGAC
AhMXZ242343	A05	113.392	TTGAGAACGACAAGATGGAGCTGAGATATATTTGGCCTCAGCCGTTGA[T/C]AGAGCAACAGTAGCTTGCTTCTTGCTTTACCACACATTCACGGATTGT
AhMXZ45484	A05	114.972	TTCAATTACTACTATCTTTTATTCAAATTCAATCTTATTTATATTCTAAGATACTACTCGTACTTCAACCAGATGGATGAGATGATCCGTGA[C/T]ACTC
AhEXZ223005	A05	115.682	AATTCACTGGGATATGAGTGTG[A/C]TTGAGTGTATTTCTGAAGAAAAGTTCTAACCTTGATTTCCTAAGACTTTCTAATATTTATAACCCATTT
AhEXZ3956	A05	116.374	AATTCGCTGCTGGCTCTA[G/A]CAGTTTCTGTGCATCTCTAAACCGCTACTGCCAATAGCGGTTTATATAATATAGTGAAACAAGGTAATTGCGT
AhMXZ114009	A05	117.144	TAGAGCCAATATTTGAATTTCATACAAGTACAAAGA[A/G]ACCAACTTTGAGGATCACAATTTCGTCCACCAGGTACCACTGTGCTCTTTCCCATGACCC
AhEXZ238841	A05	118.268	AATTCACCAATTTAGTCAACGCTTGGTTCTGA[A/G]TTTAGAAGTTGGCCAGTGATTCAAAGGTTAGTCTATATTTTTATTTTCATTTCTTCAAT
AhMXZ168626	A05	119.64	GATAAGATCAGAAACACAGTAACTCTTTATTTTTAGATTAC[T/A]GTGACTTATGTGAAATTGACAATTCAGGAGACACTTTTATTTTGTCTCATCGAAA
AhMXZ227125	A05	120.668	CTTCTGAATTATTTGCAGCTGGTAGGATGGACATCCTTACAAGTTCAAACCACCCCTTG[G/A]CTTTAGGGCTAAGGTCTCCCCTCTTGATGAACTTGGG
AhEXZ297902	A05	121.904	AATTCCTCATTTCTGATCTTACCCATTCTCTTTACTTTCTGCAATTTATTTACATGCTCATTTCCCCAAATCCCCATATAAGATTCTA[C/T]ACT
AhMXZ141022	A05	122.376	CACATGGCATATAAAAATTAGTATAAAATTCCCTACCTCGAGTAAAGTTCCGATAGGTATTCCGATACAAATAGATATG[A/G]TTTGTTAGTGAAGAGAG
AhMXZ140960	A05	122.624	ACAGAAAAAAACAAAATAGAAAACATTGAAGGA[A/G]AAGAACTTCTGTTAGCTGGGGTAGCTATAGAAACACTATGCTTTCACTCTTTTCCTTGCTTCA
AhEXZ80458	A05	123.325	AATTCTGAAGCTAATTTACAA[C/T]GCCGGTTTAGGCCATCAAATCTCGGGCAAAGTATGGACTATTATACATTGCTGGAAAGCCCAGGATGTCT
AhMXZ303839	A05	124.221	TTGTATTCCTTATCTCAATTTTCGAAAATCACTA[A/T]CCAATTTTTCAAAAACAATTTTCGAAAACTTTCTCTCTCTCAGCTCTTTCTATTTATTTATT
AhEXZ266603	A05	125.329	AATTCGCTTATGGCTGCGATTTATAAACAGATGAAGCTAATATATATGTTAGTTGAACGTGATTGTCAAGTAAAGT[T/G]ATAAATTCACAATGT
AhMXZ166503	A05	129.712	TTTGACGTGTTTCAAATCCTAGTCCGATTTGTCTTTTTTAG[T/C]GAATTTGATAGATCGGTTCGACGGATTCGACCCGTTTTATCACCTATAGCGAGCA
AhEXZ400385	A05	134.224	AATTCTGAGTTCCTATGAATGCCAATCACTCTGAACTTCAAAGGATAAAGTGAGATGCCAAAACTGTTC[T/A]GAAGCAAAAAGCTACTAGTCCC
AhMXZ194216	A06	0	ATATTTATAGTAATTCGAATTACACTAATTTGAATTAGGCACGTA[C/T]GCATTCAAGCACTAATTTGAATCAACCTGATTTGAATTA[C/T]ACACACTAATT
AhMXZ104755	A06	4.23	GGAAAAGTACGTTGAGCCAATGAAATATCTGTA[C/T]AATGCGTACAATGAAAGTTTAGGTAGTATTAGAGATATAACCATTAGTGTTATTCTTTTCCAT
AhEXZ386331	A06	10.1	AATTCCAATTCGTCTGTGTACCTCTCTAAACGGCAAC[A/G]TCCAACATAAAAAACTTATAACCGTTGTCAACAAAATAAAAAAAAACTATACAC
AhEXZ274576	A06	10.604	AATTCCCAAGTCTTACAGGTAATTGGATTGAGTTAG[A/C]GGATCACTGAGCAATAGACACTGAGGTTACGAACGGGGAACTACATACTGCTAAC
AhEXZ274552	A06	16.16	AATTCCTTGTTCGCTTTTCAGGATGACTCCTTCCTCACTTC[C/T]GGCTTTATTGGACGATCCGTCTACATACAAGCTCTATATAGTTAGGCTTC
AhEXZ120272	A06	20.177	AATTCGAGGACAAGATCAGCTAGTCTTTGCACACCAGGTATCCAATGGTCAGTCCACATATTCA[C/A]CTGAGTTCCTGCACCCAGTTTCCAAAT
AhEXZ780	A06	23.77	AATTCAAAGGGCTTACAAAGCAATGGAGTTCATTTTCGTCGGAGAAAGG[G/A]AAGAGAATCTTTTTGTTATTTATTGTATCAATTAGGTCTTCA
AhMXZ135885	A06	28.124	AATGCGGCCCAGAATCTCTGCCAGCGACTTTTGTAATTTTGCAGATCGCGCACGTCACACGATCACGTCATCCATG[C/T]GGACGCGTCATTCGCGTTTT
AhEXZ447354	A06	28.449	AATTCATTGTGTGTGT[A/G]TGTTTGATCCCAAATTCGTATCCTTTCCTTTACTCTCTGTTACCCATGCTCTGGGGTTATCGCCAATAAATTACT
AhMXZ45109	A06	37.466	AGTATGAAACTCGGACAGTAATCAAAGCCCAATGCCTCACCGACTTCATAGCAGAATGCGCAGTAGATCAAGAGAAGCCAA[C/G]TGCATGAGAACTTTA
AhEXZ117071	A06	43.535	AATTCGTACTTCACAATTCACACCATCTCAAACAATAGAAATCAAAATTCTATAAAATAACTT[C/A]TTGACTCGTTTCATGCAATGCAGTCCCA
AhMXZ133820	A06	47.353	GTG[G/A]CTGTGTACCTGAAGCTGTGCAGCTTGTATTTGTTGATAAGTATTATGTTCTTGCTGGATTGAGGAATGGAATGCTTCTTCGCTTTGAGTGGCC
AhEXZ347066	A06	49.619	AATTCAATGT[G/A]TCCTTTTAGGATGGAAGATCATACCTTTTATGGGTGAAATGTGCAAGTCGGTTATGCTT[C/A]TGCTTTATTGCCTGTATTAA[G/A]
AhEXZ178852	A06	51.288	AATTCCAGATTCCAAGTTGGCAGAACTGGGATCATACTAATAAATTGCCTTGTGGTCAATTG[A/G]TCATGGTAATCCAAGTTCAAGAAAAAATT
AhMXZ246858	A06	53.249	AACTTGTGATATTTGCAATATTCGCTGTGGCTTCCCC[G/C]TTTCTTATTTTTGATCGGCCGCAGAGGGAGAAGCTTCTCGGTGTGACAGATTTTTCTGT
AhEXZ284350	A06	55.325	AATTCCGGATCTCTATTTTTTTTATTTATTCTTCTTTCATTTTTTTACCTTATATTTTGT[C/T]CCTGTGCATGTGTGTTCATGTGCGTGTAATT
AhEXZ141715	A06	55.708	AATTCTAATATTTAGTTTATTTTTTTTATTCAATTTTATATCTATGGGAGAAATTACAACTGGCAAAAGGACGACAATTCAA[G/A]TTTGGCATT
AhMXZ138319	A06	57.016	TTTTTTGGGCAGAAATATAAGCTATACATGTTACGTAAAG[G/A]GAAAGGTGCT[G/A]ATGGAAAAAGAATAATTATGGGCAAGCATGCGAAGCGTACACCAT
AhMXZ111162	A06	59.485	GGGTGTGTTTGGTAATCAC[G/A]TTTGAAGGAAAAAAGCACGTTAGAGTTTCTTGAAAGTTTCACTTTTTTGTTTGGCTAATTTTCTTCTTTACAAACGC
AhMXZ338958	A06	59.67	GCCTGTGGCTAGAGGATGGTTGGAGTTCATCCAACGCTCCATCATCC[C/A]CACTAGCAACCGATTTGAAGTTACTATGGACCGGGCCATCATGATCCAT
AhMXZ214096	A06	59.988	GATGCTTACATAAGTCCTTCACCGTGAAGTTACACA[G/T]TCCTTGATGGTCATCACATTTCTACTGTCAATGGAGACCATGGGACTGAGTGGTATTGTG
AhMXZ73427	A06	60.922	ATCTCGGGTCGTCTCTCAAGGAATTGCAGGAAAGTGTTCTTATTATTGGTTATGAGTTGTGTAAATTGGAGGTTTGA[A/G]GATGAGAAATGAGAAGAGT
AhMXZ340164	A06	61.395	GGAGGGAAGCAAGAGGGAAAGGAGTTGTTGGTGCTGAGGAAAAGGAAGAGTACTTTGA[T/A]CCCAACATGGAAGAGAACTTGGAAAACAATCATGAAGA
AhEXZ285439	A06	61.727	AATTCGAGGCACGCGTTCGCGTGGGTGACGCGGACGCGTGGGAGGCATTTTTCCCACATGATGCGGATG[C/T]ATCAGCGACGCGGTCGCGT[G/A]GA
AhMXZ289963	A06	62.143	GTCAGCTGGTCACATGTTGTGTATGCAT[C/A]CCTGTCAGAGGCAATACCGATTGCGCCTTGACTTGTTTACTGTTGAGGAGCTTCCCACCTTTATATAG
AhEXZ2888	A06	62.402	AATTCGTTGGTTATGAAATCTGCCACGCTGATTTTCGTAGATACAACGCATTCGCGTGGAGCACACGTTCGCGTCGCTTATCTGTACGGC[G/A]A
AhEXZ257282	A06	62.62	AATTCGGACAACTCGACTGCCCATTGCAAGATTCTGCCAGCCAGGT[T/C]TGTTTTTTGTAAAATCTCTTTTATGAGCTGGTTGGTTCAAACCCT
AhMXZ150895	A06	62.755	TCTTTGCTTTA[T/C]GACACGAGGTAAGGCTTAGGCTAATTAGGTTGTTACATTGGAGAGGTAGTATGAGGGGGTATTTATAAAGGTGGGATGGGGGTAG
AhMXZ109538	A06	62.88	ATTGTTGCTTGCCCCCAAGCAACTAAAAACAAATTAG[T/G]ATAAAAAGAAGAGAATATATAATAAATTCCAAAACATCAATGAAGCTTAGTTCCAATTA
AhMXZ213719	A06	63.003	TGCAG[C/G]AAATAAAGATAAGGAGTAGAAGCAACAAAGGTGATGGTTCTAAATATTCTGTGGTTCCAAATATCATTTTTCCTACCTTTTTCGGTGGCAC
AhEXZ199812	A06	63.216	AATTCTAAATTTTATTTGATAGATTTTCGGAGGTGTTCTAAAAGTATTTTG[A/G]GTGCGATTTTATTATTTTATATGTGTAATAAACTTCCGAA
AhMXZ229509	A06	63.588	TGACAAGCGCGGTTCCCAAGGCAA[T/C]TGCAAAAGTAACGTACGCCATACCATCAAGGGACACAACATTTCAAAATTTTTTCAAAAAAGCGACGAGTAT
AhEXZ188291	A06	63.752	AATTCACTAAATGATTGATTTCATATAATGACTGTATATGCTAGCACAATT[G/A]TTCAGGACAGCAAACTAATCAGAAATCCATAAGTTCCACA
AhEXZ451020	A06	64.33	AATTCCCCTTATCTACCAGGGTT[C/T]TGTGAAGATGGGCGTTGGCAAGGACCATGGTTATCACTACTGGGTCATCATGTCTAGGGCTGATCCCT
AhMXZ316904	A06	64.526	TAAGAATCTTCGTGGTATAAACTAAAATCCATTGGCAACATCCTTGAGAATC[C/T]GGAAGGTCTAAACCTTGTCTGTGGTATTCTGAGTAGGATTCAGG
AhMXZ189852	A06	64.714	TGGAATCTCTATGGTCTCTA[T/A]ATGAGCCTCGGATTCCTTTAGGTCCTCTATAGGGAACTCCTTCTTGTCTGGGAGACGTCCCATGAGGTCTTCCTTA
AhEXZ292202	A06	64.93	AATTCTTCTCATCCTCCCTATGCTCACAGATCCTATGAAATC[G/T]CCTATGTTTCTCAAAGTACTTAGGGTCGGCTACGGTAACACACATTAGG
AhEXZ75147	A06	65.545	AATTCAAAAA[G/T]TTATTGAGTCAACACCCTCTACTGACCCAACTTGAGGAGGGAGAAGAAGTCATATTGTACCTAACTATTGCTAATAAAGCT
AhEXZ424958	A06	65.669	AATTCTGAAGCTGATTTCCAATGCCGGTTTGG[G/A]CCATCAAATCTCGGGAAAAGTATGGACTATTATACATTTCTGAAAAGCCCGGAATGTCT
AhEXZ126548	A06	66.15	AATTCTCTACTGGAGATGGTCTTCTGGCGACGCTCTCTAGAACGAGGAAGACGG[C/T]GATACGCTCTGGAACGAAGAAGACAGCGACGCTCTTT
AhEXZ138117	A06	66.562	AATTCGTCTTCA[G/T]CAGGTTTCAATGCAGATTTTGTCGTCACTCGTCAGGGTCTCAAGGAGGAGGAAGTCACCAATTTCGTTTTAGGGCTTTT
AhEXZ221624	A06	66.682	AATTCTTGAGCTGAATTGGAACGCCTGTTTGGGCCATCAAATCTCGGGCAAAGTATGAACTATTATACATTG[A/C]CGGAAAGCCCAGGATGTCT
AhEXZ57921	A06	67.053	AATTCAATTTGGCTTATGCAATTTCAGTTTCTGATAATTCTATTCTGCAAATTTTCCTTTTTGCAATTCTA[T/C]AATTCAATTTAGATTGAGCT
AhMXZ119542	A06	67.206	TATTTGATCATCAATAAAGGAGATTACAATCAAATAATGTAAAAGGTTACAGATATACCAGAATCTTC[G/T]ATGCAAATAAATATGTGGTCCACAACAA
AhEXZ330028	A06	67.391	AATTCATAATGATAATAAACTAGCTCTAGTAGGGGTACATGCAAACTTCCAATTAGAGCCTTTCTAGCCGTGA[A/G]TGGTTGAGGAATGATACA
AhEXZ243875	A06	67.552	AATTCATCCATTCATAAAATAGACTGGATACATCATACAACATACAGT[T/C]ATACATAGTTTTAGGGTTTTAGATGTAGCTTTTAGAGAGAGAG
AhEXZ343261	A06	67.593	AATTCAAAGAAGAAGACAAGGGAGTGGAGCTTGCAAGACCTCTTCCAAAGCCATCACCATCCAATA[C/T]AGCATTCAAGTGGGTAAAATTCCTA
AhEXZ394363	A06	67.71	AATTCAAATTCAAACTATCCTAATCTCATCTTA[T/C]GGAGAAAAAGATAAGATAACTAATTATTGACTTCAAATTCTAATCGAAACAATAATTC
AhEXZ219460	A06	67.812	AATTCTGAACAGAGCACCTCTAACTTAGCAAACTTAGTCTCT[A/G]ATCTGTCTAAGGCCACTTTAGGTTTCATGAATGAAACAAGGTCCTCCAT
AhMXZ246885	A06	68.032	AAAAATATGAATTGATAAAGTGCACACTAAATCACAAG[T/C]CAAGATGCTAAATTGTGTTATTTTTGCTAGGGTGTTGCAAAATGCAATACCTATTTTA
AhEXZ21449	A06	68.256	AATTCACCAAGCATCTAAGAAC[C/T]TCCGTAGTATAGGGCTAAGGCATGTATGTAAACCTAAAATAATGTAAATATAATAAACAATTATGATAT
AhEXZ111068	A06	68.448	AATTCTGAAGCTGATTTGCAACGCCGGTTTGGGCTGTCAAATCTCGAGAAA[A/C]GTATGAACTATTATACATTGCTGGAAAGCCCAAGATGTCT
AhMXZ36438	A06	68.69	ACCTCGGGTTGTCTCTCAAAAGAATTG[C/T]AGGGAAGTGTACTTATTATTGGTTACAGGAAAAGTACTTTTGGGTTTTGGGTTTGATAAATAGGAAATG
AhMXZ160427	A06	68.818	ACTGTGGCTTGTCCCCAAGCGACTAGATAAATAAAATAGGATAAGAAGAAATTAGAAACAATAATATCTCA[G/A]AGTTTCAAGTGAAGCTCAGATTCTA
AhEXZ50017	A06	69.01	AATTCCTGTTTAGGCCATCAAATCTCGGGCAAAGTATAGACTATTATATATTG[A/C]TGAAAAGCCCTGGATGTCTACTTTCCAACGCAATTGAG
AhEXZ407974	A06	69.178	AATTCTGTGCCTTTGAGTTCTAGCCTCTATCACAAAGTCCCTAATCTCTCCATACCTCGGTTGAACTGATGTCTCGAGATGTCCCCAA[T/C]GAG
AhMXZ15294	A06	69.385	ATCCGAACGCAAAATTCATCGCCTGATTACAAAGCTACAGGTCGGCAAGGCGAAAACCAAATGCACCACCCGACCACGATGAAAGCC[G/T]AACTCATCG
AhEXZ21783	A06	69.499	AATTCTAAAAGGCA[A/G]GACTGTGTTTCTAACCTTATAACTTTTTCATGTGGCATGGTAATGATCTGGAGCTTGATTTGTTGGAAAACTGAAAG
AhEXZ433506	A06	69.719	AATTCTTCAAGTCTTGGATGTGGGCTTTGGATCTTGAGTTGAAGTAGTTCTCATCTTTAGTGGGCCCAG[T/C]TTGCAGAGAAATATGAATTAGG
AhEXZ244129	A06	69.856	AATTCCTCCACCTAGGTTGTCATCCAATC[T/C]TTCATTTGAGTGGGTAAAACTTCTAACTATTAGCTTTATCATCCCAATTGAGTTTGGTATGC
AhEXZ28054	A06	69.966	AATTCGTGCCAAAGAAGGAAGTACAAGTTGCTGAAGGATCA[G/A]AGCAAACAAAAATGCCAGAAGCAGCTGAGAGCATCAAAGTACACGCCTAG
AhEXZ73502	A06	70.072	AATTCAATCAAGTGGCTGAGG[T/A]GTGGTTCAATTCTGAAGAAAAGAATGTAGCATTAGGGAAAATATTTTTCTGTATTTGCAGTAAATTTGGG
AhEXZ247036	A06	70.407	AATTCCTTACTAGCAAAAGCCCCTCTCGTCAAAATCGCGTCGTTGCCAGGGAGTTG[C/A]AAACGTGTGCCTTATTACTGGTTATTGTAAATATT
AhEXZ120535	A06	70.587	AATTCCATGCACCAAGTTTTTGGCGCCGTTGCCGGGGATTGTTCAAGTTTGGACAA[C/T]TGACGGTTCATCTTGTTGCATAGATTAGGTAACCT
AhEXZ229263	A06	70.687	AATTCACTTTCTGTATTGCTTTTCAAGCAATTCTT[A/C]TCTTCTGATTAGATATGCTGCATTTTGATTCATCTTTTACTTCTCTGTTGATTGTC
AhEXZ161773	A06	70.882	AATTCATGATCACCCTTGTTTCAATTATTTGCTGTGGTGATCTGCCTAATA[T/C]ATTTGATGCATTTGATTTACTTTTGTGGATTTGTTTGCTG
AhEXZ344968	A06	70.966	AATTCACAGAGTTACAGAAGGATTCAGCTCAAAAAGCAGAGAAAAAGAGCTTACTGGCGAAAAAA[T/C]GCCAGTAAAGGTGCCATTTTGGGCGT
AhEXZ42664	A06	71.073	AATTCATTCTTGAAAACTCTGAAAATTTTTCGAAAATTGGTGATAAATTTTTTTGAAAAATTTTTGAAAATAAAACAAAAAA[C/G]AAAATTACC
AhEXZ368700	A06	71.189	AATTCTTGTAGATCTGTGATACTGTCAAGACCAATAGGGTTGATCCCGATAT[A/C]TACAAGCTTATGCTTTTCCCTTTTGCTGTAAGAGATAGA
AhEXZ215852	A06	71.324	AATTCTATGTGCGTGCCACCCAATTGGAATTGTAATAATCAACTTGAATATGGGTGTAAGAACAAAGTTTGGGATCCC[G/A]GTATACATCATAT
AhEXZ74090	A06	71.574	AATTCCTTCAATTCTCCACCCAAGATTCAAACAGAAATGAAAACTAAAAAAAAGAGAG[C/A]AAAATGAAAACTAAAGAGTGCAAAACTCCCTAT
AhEXZ358923	A06	71.686	AATTCTTGTAATTGGGGTTGGGTTTGGGAGGGAGATGGTTTGAATTT[C/G]AATGAGTGGGGGTAAGTGGTTTGTATAATGGTTTTGGAGGAGAA
AhEXZ96370	A06	71.818	AATTCAATTGAATGCTTGTTTGAGCCTCG[G/A]AAGGGGAATCACTTGCATTAGAATTGGAGCTCTATCCTTCACTACTCTCTTGATCAATACTA
AhEXZ171942	A06	71.89	AATTCGTGCATCAGACGG[C/T]GGCTACCACTTCCTCTTCAGAACCCAATGGTGCGCTTGATATCTTCAATGTCACACCCTTTTCTCATTTCATT
AhEXZ103886	A06	72.027	AATTCTCCATATTGTGAGGAA[A/C]TAAGTTTGGTGTTGCACACCAAAACCTTCCAAGGGTAAATGTGAAACTCTTAGTTTGGTATTCCACCAAA
AhEXZ247658	A06	72.167	AATTCCCTCAA[T/C]AAGAAATCCCTGAGATGTCTCAAGGGATATATTTTCCTCCACACAACTATTGGGAGAAACTAAGGATAGGAGCACCAAAA
AhEXZ453491	A06	72.302	AATTCATTTTTTGCGGATTTAGCTACGAGAAAATTGTTGCGCATTTAGCTGCGAATCAA[C/T]TTTTGTGTGAATTTTGTTGCGAATTGCATTGC
AhMXZ97695	A06	72.397	GTAGAAGAGGAAGAAATAGTACACCAAGATATATCCTGATTCAGCTGCTAAGTGCCATGCAGCCTACAT[T/C]CAGTCTCCATCATAACAATGATGAAAT
AhEXZ203174	A06	72.477	AATTCTCGAC[G/A]GATTCTCTTTTCCATCTGTAATTTATGCTAATCCATTTTTTTTGTTTTTCGACAAAAAATCCCTCTGAAAATCCCTATGAA
AhEXZ27281	A06	72.567	AATTCGCTATTTTGCCAAACACTGTATAATCTATACCTTGATGAATTTGAAATAGTGCCAATTGATCTCTT[T/C]TCTGTTGGGCAACATCTGCT
AhEXZ271850	A06	72.658	AATTCAACAGCATCTGCAGTCCTTCTTCAGCCTTTGAATCAGATTTTTACTCAGGT[G/C]CCTCAATTTCAGCCAAAAACTACCTGAAATCATAG
AhMXZ64629	A06	72.739	AAATATGAATGAATATAAAACAGACAAGTAAAAGAAAAGAAAACCTTTGCTTTTGGAGCCAGTCTTGCCATAAGTG[C/T]TGCAGTTGCATTACCAGAAT
AhEXZ107543	A06	72.814	AATTCACGTACCAACCGGGGGTAGAATGGTTTCTAAATGTGAAGCAGTGGTGTCCATTGAAGAAGTTCAAACAGA[G/A]AAGCAATGTTGATCCC
AhMXZ18350	A06	72.906	TCATTAGATAAATTGAACTTCGAGTCATTAGCATAATCATCATCACT[G/A]GTCGTTGCCATCTCCTCTTCAAAACTCTATAACATCAAATCTACCCTAT
AhMXZ30999	A06	72.965	TTTTCAAAAATTTGGGGTTTTACAAATTTGGCCTCAAATACTTCATAAATGAGTTGGAATTGGGTTTGAGAAGGTCCAGAAATCATCAGCCA[T/C]GTTT
AhEXZ106964	A06	73.024	AATTCCTCATAACAA[T/G]CTTTCTCTTATTGTTATCAGCTTGATTTTCTTTGCTTGTTAGGGTAGGGGTTGGATTCCTTCTTGCAGACCTTCTC
AhEXZ285392	A06	73.061	AATTCTTGTCGGTCTAGAAGCTATACTTACAACGGGAATTTATTTGTGAAAATTCTAGATCGCGCGAGAGTTTCGTTCTTC[A/T]TGTACATTCC
AhEXZ424011	A06	73.077	AATTCCACACAAATAGTTCTCCAATTGGCT[A/G]ACAAATCCACTAAGCAAGCACTGGGAGTTGTGGAGAATGTACTGGTAAAGGTGGGGAAATT
AhMXZ116422	A06	73.099	ACGCCAAAAACATGTTACAACTTGGC[G/A]TGTAAAGCTCAAGCTCAGCCCAAGCACACACCAAGTGGGCCTTGGAAGTGAATTTCTGCACTTAGACTTA
AhMXZ16230	A06	73.318	ATTTTGTTTGTCACAAGTACAAAC[C/T]CCAATAAAAATAAATCGAACTATTCAAATTTCGGATCGTCTCTCAAAAGAATTACAACCAAGTACTCAATTA
AhMXZ55329	A06	73.341	ACCGTGACCATAGACCCCTTTAGATCACCCCCCAAAACCGTGACCATACACCCTTTTAGGTCACTCTTCCAAAAAACCGTGA[T/C]CATAGACCCTTTTT
AhMXZ62618	A06	73.366	AACTCCAAA[C/T]ATAACTCATAACCAATAACAAGGACACTTTATTGCAATTCCTAGGGAGAACGACCCGAGATTTGAATACTTCGGTTTATAATTTTAG
AhEXZ192464	A06	73.436	AATTCCAACCAACGCGCACACGCACTTGGCGCGCACGCGTGGATCACAAAAACAATCGGCGCGCATGCACGCATGGC[G/A]CGCACACACGGGAG
AhMXZ110037	A06	73.48	CTCCAAGAGAACTCTCTACACATGAAAGCTTCAATG[C/A]TCAGCCTAACCACGCACCACGTGAGCCCAAAAGTGGATTTCTGCATCATTTACTTATTTC
AhMXZ134237	A06	73.561	TATATTTTAGCCACTATAAATTCTATTTTGAGT[T/C]GTGTGCAATTCTGTTTATTTTGAGTTGTGAAGAATCAAGGCTGCTTCATCCATGCCAAACTTG
AhMXZ48773	A06	73.675	CTCCAAGAGAAGCCTCTGCACGTGTAAAGCTCAAG[C/A]TCAACCCAAGCACACACTAAAGTGGGCCCCAGAAGTAGATTTCTGCAGTTAGACTTATTTC
AhMXZ182701	A06	73.761	GTTTTATTATGTTTTAGTAGATTTTAGTGCAAAATTCACATTTTGGATGCTACCTTGAG[C/T]TTTGCGTTTTTGTTATGATTTTAGGTGATTTTTGGGT
AhEXZ134978	A06	73.847	AATTCATGGATTTGCCATCTAAGAGATGTATAATCAAGCTTGTGATTCAATG[A/C]TATCCCGCTAGGGACTCGCAAGAACCCATGTAGAAAACA
AhEXZ145374	A06	73.941	AATTCAAGCCCACGCGCATGAGTCATTCACGCGTACGCGTGAGAAGGACATTCATTGTCACACGCACGTGTCACCCACGC[A/G]TACGCGTGAGG
AhEXZ109384	A06	74.106	AATTCCAAGGTTCCTGTAATGTTAGTCTAAAGCTTTGGTCCAAAAGATTAGACATGCCAAATGGCCAGCCAAG[A/C]TTTAGCATAGCATTACAT
AhMXZ228494	A06	74.216	TTCCAATTTCCATTTTGAAAGCTATGAACAACTAAACCC[T/C]TTTCATTAGGTTAGGGAGCTCTATTGTAATTCAATGGATCAATAGTAGTTTTCATCT
AhEXZ164549	A06	74.296	AATTCAAGCTTGGGTGAAGGGGGAGCACTTAGTTATAGAATTAGCATCATGTAGCTTAGTTTCTAGAGAGA[A/G]AAGCTCCCTCTTCTCTCTAG
AhEXZ451953	A06	74.394	AATTCTTGAGCT[A/G]ACTTGGAATGCCTGTTTGGGCCATCAAATCTCGGGAAAAGTATGGACTATTATACATTGCTGAAAAGCCCAGGATGTGT
AhMXZ129013	A06	74.497	TTCTGGAATGCAAGTTGTGCATACGCATGGGTCAT[G/T]CGTACGCATGATTTGGCTTTTGGGCGAACGCATGGTATGCACACGAAACTATTTCACTTTT
AhMXZ46868	A06	74.632	CAAGAACAAGAACAAAACACTCAAAAAAAGATCAAGATCAATAAAGAAAAGAAAAGGTTTTGAAAA[A/T]TTTTTGAAAAGAAAACAAAAGTAAAAAGTA
AhEXZ412146	A06	74.708	AATTCACAA[T/G]CTGGTTTGGAGAGCTTTGGGTTCGATGTCTGTAGTTGCACCGGCCCTGGCATTGGTTGCATATTCATCTTTTGCGGTTGATT
AhEXZ48636	A06	74.943	AATTCCTGGACGAGTACTTTCCAGCAGAGATTACAGATAGATTGAGGAATGATATTTCCTGTCTCATTCAAGGTGAATCA[T/G]AGACTCTCTAC
AhEXZ98453	A06	75.161	AATTCTCCATTTCGCGCGCTCGCGTGGGCCATACGCTCGCGTCAGTGTTCACTGGTCATCTCCTTGTTTTCTTGTGCTCCTTC[T/C]ATTTTTGC
AhMXZ202809	A06	75.341	CTAGA[C/T]GAGTTTTTGTCAAAACAGCCGCATCCCAAAACATAAGTGGCATGGAGTCTGTGTATAACATGGCAATACTAATTTCAATGAGATGCCTATG
AhEXZ51096	A06	75.485	AATTCATCATCAAGGGCAGAAGCGATCACCACTCGAAAAAGAAAAAAT[C/T]CATTGATGGTTGTCTCTATGCCTTGATGATTGTATACTTTCTT
AhMXZ226664	A06	75.59	GTCAATGCGTTTATAGTATAAACGAGATATAGCAAGACAAATTTTCAGCGGCTATAAAAAGATGTGCAACACTTGGCATTCTCCATATACATTT[T/C]AT
AhMXZ129454	A06	75.708	TCGT[A/C]TAGGAATAGGATTTACTATCGTTTTGTGTCTGTCACTACGCCCTCCAGTCGTGAGTTTGAAGCTCGTCACAGTCATCCCATCCCTGATCCTA
AhMXZ258414	A06	75.891	AACCCGTGGGGACTCAGGAGAGGATCGT[C/T]GAAACTGCACAAAGTGAGATTGTAGCATTTGTTGCAGATGCAGGCACTTGCGATTATCACCAACAGGT
AhEXZ338070	A06	75.992	AATTCCTCTCTTCCGCGCGGT[C/T]GCGTCGCTGACGCGTACGCGTCACTTTTCGCTGGTCATCTCCTCAATTTCTTGTATTCCTTCTATTTTTG
AhEXZ241561	A06	76.136	AATTCTCATATGCTTCCAATCGAAGCTC[A/C]TCAAGCTCCACCAATTGTAGCTTCCTTTCTACTCCAACCCCAAATTCTATGATACATTTTCTT
AhEXZ230341	A06	76.486	AATTCTGCAATGAAGTCAGCTAGGTACTATGATTTGATGGCTGTCCG[T/C]GCTTCGTATTGGAGGTCAAACTTGGACAACTCAATTGCCCATTG
AhMXZ96466	A06	76.63	CTGTTAGTTGG[A/C]CCCCTTATGGTCTTTCTGTTGGTTATACCCCACCGGTGGATAGATTTATGCCGCCTATCCGCTTTGGGAATGCAAATGGAGTGAA
AhEXZ439516	A06	76.762	AATTCTGCCCAGATGATGAACCATCTCTTCAGGACATGCTGCTA[G/A]CACGGGATCAGATATTAGAGCAGCTAAAGCGTAACATGGCTCGCTCC
AhEXZ190766	A06	76.905	AATTCTTCCTGCTAAGTCTGTTTTCTTGTAGGATGCCTT[T/C]GATGGGCTGGCTGGTATGAACTCTGATAGTGTGAGCTTGAAAGTATGGGTGG
AhMXZ97977	A06	77.091	AATCTTGTGGAGTAGTGTAGTTTGTAATAACTCTCTTGAAACTCTTCTCTAGTTATAAATTCCAT[A/C]TCCAACTATAACCTAGAATTACCAAACTTGG
AhMXZ1731	A06	77.457	AAACCTTGGCTTCCTGATTTGAGTAATAAAATAGGATCTAAGCCAAATCGAGTCATATAATCATTCACTTCTTTCAAATT[T/C]GTTTCCTTTACTTAGG
AhMXZ301793	A06	77.79	ATTGTTGCTTGCCCACAAGCGACTGAAAACAAAATAAAATAAAAATAAGAGAATATACAATGAAT[C/A]TCACAATATCAATGAAGCTTAGTCCCAATTA
AhEXZ354231	A06	78.146	AATTCTGGAAGAAGGAGGTGATGTTTCTGGTCATGTGGTGAGTAAG[C/A]AAGGAATAGCAGTAGACCTATCTAAGGTAGAGGTGGTAACGAATT
AhMXZ57519	A06	78.657	TACTGCTTGCAAATACATAAATTGTATATATATTAGCAGCCTATTTATTTGGGATTTTATCACAAATTCACAATAGGACCAAAAAGAA[G/T]AGATGCTT
AhMXZ206392	A06	78.962	TGCTT[C/A]CATCTCGGCCATGACGTTATCGTACGCACGGTGCAGAATTGCAGTCAGCTCCTCCGATTCGGTGAAAATGTTCAACGCACTCTGTCACAGC
AhMXZ127637	A06	79.194	AGGAGTCTGAGTTATCTTGCAGTTGAGGCAGCTTGAAGATCTCTCTTATTTTGTCAGAGTGGAGGTGAACAATCTTCCCTCTTACCAGAGTT[T/C]GATA
AhEXZ448982	A06	79.97	AATTCTACTCAAATCTGTGGCAAATAGATAAGCA[A/G]AGAATGACTGGAACTGCCTTCTATACCTTTCGAACTATGGTCAGAGGGAAGATTATC
AhEXZ231097	A06	80.319	AATTCCAGATCGTCAAAACATGTTACTGACCTGGGAGGTAGGTTGTTGAACCACTTCATCGCTGCCTTGATCAAAGTGGTTGGG[A/G]AGACTTT
AhMXZ168933	A06	81.176	CCAAACTTGCAAGATAAGCAATGATCATAGGTGGAAATATGGAATTGAGTGATTGAACCCTCA[T/C]CGGATATGTGTATGCACTCTAGTCGCTCAAGTG
AhEXZ300311	A06	81.722	AATTCTGCGATCCAAATATGGTGGAGGCGAAGACATTATCTTGAGAGTAGAGCAAAAACAGAGCAACTCAAATATGTGGAAAG[A/G]AGTTTGCG
AhEXZ129370	A06	85.038	AATTCGGCGATGAAATCGGCCAAGAATTGAGATTTGATAGATGATCGTCCTTGGTATCTGATGTCAAACTCGGAAAGTTCCACCAA[C/T]CATTT
AhMXZ45607	A06	85.658	GAGTGATGTGAACTCTTTTCACATATGAATGGATGGTGCCATCAATAAGTCTCATGTTGGCGTAGAACTCACGAACCAGACCTGGATAAACT[A/G]GCTT
AhEXZ253513	A06	86.549	AATTCGCGAAACTC[G/A]GGAACTTAGAGAATTACCTCTGAAGTTCACCAACCTGATGAGTTAGAGGGTCAAAACCCTACGAAACTTATGAGATT
AhMXZ184440	A06	89.719	ATTTGTAAAGTTGACGCACATGCGCCATTTACCTGAGTTTTTCCTTACCATTACCACGTTGGA[G/T]AGCCATGTGGTGAAGCAAATTTCTTTGATGAAG
AhEXZ72158	A06	92.241	AATTCTGTGCTAGCTCTGTACAGAAAATTAGTAGTGAGAAAATTTGTATTTTTCT[C/T]TCTCAAAATGTGGGAAACAGTGTCAGGAAAGAGATC
AhEXZ58507	A06	96.747	AATTCTAACTTAGATTT[G/T]CATAATTCTTCCTCCGTTGTCTCGGTTGTCAAATTTAGGAACTAAGACGTTTGATGTTCCAGTTTCCAATTGAT
AhEXZ411361	A06	99.194	AATTCCAAT[G/T]TACAGAAAATAAGGACATCAAATGAAAATGAAAATTGGATTTACAAAGTATTATATGCAATAAAAATAGTTACCGGATGTCA
AhMXZ332803	A06	103.93	TTATATGGGTTTTGTAGATCTCTCTGCGGTGAAC[A/G]CGTGGCCGTAAACAGTGCGGCAATCGGAGCTCTAGATCAAAAGTTATTGTGGTTTGAAGATC
AhMXZ309433	A06	127.471	TGGCCA[G/A]TGGATGTTCCTTGAGGTCTTCCTCACTGGGAATCACTGCTTATTCACTCTCTCCAGGTTTGGCCATGTTGGTCACGGTTATGGCCTTGCA
AhEXZ379604	A07	0	AATTCTGAAGCCCTTTTGGCCCAAATCCAAGTACAGACAGCATAGATTG[G/A]AGGTTATAAAGTGGAGGAATGCATCCATTCAGGGAGGCTCCG
AhEXZ250055	A07	2.257	AATTCAAAGGGAAAAAGGACAGCCATCTAACCTTATTTTCAGCCTTGATAAGTTACATGGTTAT[G/A]TAGAGGAAGAAGAGAGGATCATTTTGG
AhEXZ143210	A07	6.344	AATTCTTCTCCTTTGCCTCTGAGGTTTAGGCTTTCATGGTAACAACGGTGCG[C/G]CGTCTTCTGGTCTGCTTTTATTGTAGCTATCCCTTCTAT
AhEXZ278000	A07	8.151	AATTCGTCTGAAAGCCGACGATGGATTCATATTGGAACACTCAATACACTTC[T/G]CTTTCAAAGCAAGCAACAACCAATCAGAGTATGAGGCAC
AhMXZ235248	A07	9.677	AATTGGACGTTCCCGGATAGCAAATTACCACAATTAGCATAGAAAA[C/T]AACATCAAATAGACAAAGTGACAGTGATATAGCATTTAGGCAACATGAAA
AhMXZ301307	A07	12.006	TCTCATATCCTCCTCATCTTTCTGGTAACCATCTGGCTGATCTAATTTAGGTGGGAGCTGGAGGATGTCTTCAATTGCTTCCTCAGTAACCA[G/A]AACT
AhMXZ296233	A07	14.605	ATAAAACAAGAAGAAACATTTGACATTTTTTAGTACAACGAAACTCAAATATTGCAAAAACATACTACAA[T/A]AAACCAAATTGGTGGCATTCTAGGTG
AhEXZ347910	A07	17.174	AATTCTTCCTGCTAAGTCTGTTTTCTTGTAGGATGCCTTCGATGGGCTGGTTGGTCCGAACTCTGATACTGTGAGTTTGAAA[G/T]TATGGGTGG
AhEXZ390881	A07	23.683	AATTCGGACCAAGATTGGACCGAACGGGCCAAACTGGGCCAACCGGACCCAAAGTGG[A/G]TCCTTGGCCCAACTAAACTAAATCAAAACCCTAG
AhEXZ180889	A07	26.915	AATTCTGAAGAAAAATGCCTAATCTAAGCAACAAGATGAACCATCAGTTGTCCAAACTCAACAATCCCCGGCAACGGTGCCAAAAACTT[G/C]GT
AhMXZ110382	A07	27.274	[A/G]CCAGTAATCTTGTAAACGCCAAGTTGCGAGAGGACAATAAGCACATATGTGACCATCTCGAAGATGCGTCTATCAGGACCATAAAATATCTAAAAG
AhEXZ290423	A07	31.813	AATTCTTTCTGGTCTGGGAGGGAT[C/G]TATTAGAAGGGAGGAAGGTTTTCGAAAAAGGAATGTTTTGGTCTTTGGAAGAAAAAGTTTAGTAAAA
AhEXZ22395	A07	33.085	AATTCACA[A/G]ATTGCGTATTGTTGTTTTCTAAATAAAAAATTATAATTGAAGTACTATAAAAAGAGGAACGGTCTTAGGTTGATTGAGTGTGA
AhEXZ5797	A07	34.937	AATTCGAAGAAGGTGGGTGT[T/G]GTCCGTTTGTGAAGGGCGTTAGCTAGTGTCTTGTGATGTAGGGCCAGCTCCAGCTTGATGGAGTTTTTCAG
AhMXZ9416	A07	36.457	CCAATCTAAAATAGATGACATAAATAATTACATATAGCTAAAAGTCTTTTTTTCAATCAATGATTGATATGGCAATATAGT[A/C]TTTTTCTATATAAGT
AhMXZ192103	A07	37.555	GTCTTGGGCAATTTTATCTATTTCAAGTAGCATTCGGCGGAATTTGACGGAGTTTCTGCAGCACAAGAATC[T/A]AAGGAAATAACTGCGAGGAGCGACA
AhEXZ153995	A07	37.877	AATTCAATTTGACCTTAGAGAATCAGGAGTTTTCTTAGCACATGTTCGAGCCCAATCTTCCCTAATAGAACAGATCAAGCTGCACAAC[G/A]TGA
AhEXZ213450	A07	38.277	AATTCTATTTATAGAAAAATTGTTAGCAAATCAAATGAGTCTCGTT[C/T]GAATTACCATGGGCGCACATTGGATGTAATTCGAAGCAGTCCAAT
AhMXZ116373	A07	38.532	AAAGCAATAATATCTCAGAGTTTCAAGTGAAGCTCAAATTCTAATTAGATGAGCGGGGCTAGT[G/A]GCTTTTTGTTTCCGAACAGTTTTGGCATCTCAC
AhEXZ181828	A07	38.776	AATTCATCCAAAGGTATTTAGCTGAGTTTTG[G/A]CTGATATGCTTTTGGTTCCTAGCTTTACTCTCCTATAAATTACATCAGCTTTTCCCTTCA
AhEXZ115357	A07	39.067	AATTCGGCCAGTTTGCCGTCCCTGATTGCTTATTCTAGCGCATCCTTCAGGTCGAAGCAGTT[C/A]TGTGTTTGGTGCCCGTAGCCTTTATGATA
AhMXZ246570	A07	39.415	ACGGATTTAGGA[C/T]TTGTGTTTTATGGACTAGGATTATGAGTTTCAGGGTTTGAGCTTTTCAGGTTTGAGGTTCAGAGTTCATGGTTTATGTTTTAGA
AhEXZ327218	A07	39.719	AATTCCCAACCCACCGCATCATTTTCCCAAGTTTGCGCTACATCAAACTTATTCACTACCTGTTTCTTCGTTTCTATCAAT[C/T]CTAACATGTT
AhEXZ285877	A07	40.197	AATTCGTA[C/A]TGAACACTTGACTAGAAGTCGGTCCGATATCCACGCCACGTACTCTACTCGAGTGCTCTTTTCTAAGAGCTTGAGCAAGTAAA
AhMXZ183895	A07	40.479	AGAATCCACGGATATCCGCGGAGACTCCGATCCCCGGCGGATACGGGGTTCCCGTTACCCGTTGCGGGGATGGGGC[A/G]GGGACGGAAACGGATTATGG
AhEXZ434031	A07	40.907	AATTCCGGTTGAACTCCGGTCGAATCAATGAATCATTGAACCAGT[G/A]ACCTTACCGGTTTATTGACCGGTCCGGTTCTTGCAACCTTGATATT
AhEXZ144934	A07	41.236	AATTCTGTAACTTTGCTGAATTTCCAATTTTCAACACCAATTTTTGAAAGATCATAACTTCCTCCACCAAATTTCAAATTTC[A/G]CAAACTTTA
AhMXZ205738	A07	41.449	CTCGAGAGTTTGACAACATTGGTAGTC[G/A]CGTACCAAGAGGTGTCCATCGTAGAACGGTTTGACGCGTAGATCACAAATGGTACCAGGAAAATAGCTC
AhEXZ244928	A07	42.204	AATTCAAACTGGATAGTTGGTGAAAT[G/A]GTTGGGAAAAAAATAGAGAAAGAAAATGAGAAGTACATAGATATACATATATAACAAAAAATAGT
AhMXZ298074	A07	42.505	CACCCCATGGCAGACGATCCCTTTGAAGACGGACATACAATGT[C/T]CGAATCAGAACTAGAGCACCAAAATGTAGGCAACGATGACCAAGCCATCGTGA
AhMXZ187647	A07	42.932	TCATATTCTATGTAAAAAATTCAATAAAAATATGAGGAGTGTTAGGGG[T/C]CAGCAACTTTTGTGATTTGTAGCCATCAAGTAGCCATCAATGATGTTT
AhMXZ25531	A07	43.192	GAGGTACCTCA[C/T]TGAGCATTCTAGAGACTCTTGAGACTAAAGAACTATCTTATTAGGACTTGGTGTTTGTATTTAGTTTATGCTTATATATTTGTAT
AhEXZ431627	A07	43.345	AATTCGTAATAGGGGATTGTGGGTTTCG[A/G]GATGGGTTAGAGTGGGTATGAAACTTCTAGTGGAGGAGAAAACTATTCCAATGGGAGTTAGAG
AhMXZ281418	A07	43.626	GAACTCTGGACACCTCTAATTGGGGACTTTAGCAAAGCTAAGTCACAATCTGAAAAGGTTCGCCCAGTT[A/T]TGTGTCTGTGGCATTATTGTATCCAGT
AhMXZ300885	A07	43.9	TCAACCCTCTATAGTGCACTAAT[G/A]ATAGAAAGCTATCCTCATTAGCCATTGTATTTTACTCTCATACAGAATTGACATTCATATCATACTTATATAG
AhEXZ436245	A07	44.411	AATTCTATAATCCAAAAATTGG[G/A]GTTGCAAGGCATGAAACGGGTTGAGAAGTTATTCTATTGCATTCCGATTTCAGTTCTGCGAGATGATAT
AhEXZ58198	A07	44.798	AATTCTGTCTCCATTGCTGCG[G/A]AAAGTTATCACTTTTTGCACCATTTGTAACAAGAAAACCCTACTTTTATTGGGGTCAAAAGTTGTCCCTC
AhEXZ430477	A07	45.124	AATTCAAATAAAAAATACAGAAGTGAT[G/A]CATTGCATGAGAAAGTAAGTTTATAATAAAGAATAGTCTTATTTACTTAGATGTGGTGGTACTT
AhEXZ373336	A07	45.314	AATTCAGCCTGATTTTGAATTGATTTGGCTTTGAGCCGTGGAAAGGG[C/A]TACAGAATGGTTTGGTTGGGACCCAAAAAGGATGGCAAAGTCCA
AhEXZ343235	A07	45.627	AATTCTCAGCCCTCTGGTTTCAAGTTTGGTTCTAATGTTGTTGCAAGGAATGAAAGCTATAACAGGAACATGCATCAA[G/A]GTCAAAACAATCA
AhMXZ249820	A07	45.833	CTCCAGACAACAGCATGTACTTGGCGTTCAATGCCA[A/T]GTTACGTCGTCAATTTCCGAATAAAGTATAAACTATTATATATTGCTGGAAAGCTATGGA
AhMXZ267587	A07	46.04	TAATCTAATGCCTCTCGGAATATTTTTGCAGTTTGTCTGG[A/T]GGCCGTATGTCAGCATCATCATTCCTACCAAACTACACGCACACCTTGATGTCTGT
AhMXZ345497	A07	46.47	AGAAGACAAAAGTGGGCAGCAACCCGTCTACTTCATCATCAA[G/A]GCTCTACAAGGGGCCGAACTAAACTATCAAGGGATAGAGCAGTTCGCCTACGCC
AhMXZ338538	A07	46.945	AAAATTGCAGATTCCCTAAAA[A/C]GTTTCCTACCAAGACGCCCGACTACGGCCGGTCGGCAAGGTGAACACCAGATTCACCGCCCGATCATGATAAAGT
AhMXZ152796	A07	47.318	TCAGAATCATCGTGGTATAAGCCGAATTGATAGCTGCATTCATGAGAATCCGGAAAGTCTAAACCTTGTCTGTGGTATT[C/G]CGAGTAGGATTCTGGGA
AhMXZ97979	A07	47.714	[T/A]ATTCGAAAACCCATAAACCAATATAATCTGCCTAACTGAGATTTCCAAGGTGACCATAGCTTGCTTCATACCAACAATCTCTGTGGGATCGACCCT
AhEXZ446862	A07	48.049	AATTCAAGAGAGATAA[C/A]TTCATGAACTTCTACTTCCTCTGCAATCATGATGCTATGGATCATGATGGCCCGATCCACAGTAATTTTGGATCG
AhMXZ114976	A07	48.354	TAATCAGAGTTGGTATACAAGATTCAGTAAGGTTCTACACTTCAATTTGAGGTGCAAGGATT[G/T]GTATAGAGATTGAATGGGTCTCGGAAGATGTTTG
AhMXZ277207	A07	48.553	TTGATGATCTTGGCACAATGATTATGAT[T/C]TTTTGCACTAAGTGAGAGGTCCTTGGTTCAACACCTACCTATAACATATTTTTATACTCAACTCGCAC
AhEXZ62362	A07	48.847	AATTCATGGCTACCTTGACCAAGGTAGTAACTAACTTAGCCTCCTAACGCT[C/T]ATGCGCTAAAAGCACTCCCATGGTCACATGTAGAGAATCA
AhEXZ224976	A07	49.168	AATTCTAATTCAATCGATTGAATTTTAGTTTATCACT[G/A]AACAATCGATTGAAAATTGCAAGAAAACATGGTTTTCGCATAAATCAATCGATT
AhMXZ32408	A07	49.402	TAGCGCCCGCTGATGAATCCTCCATGAATTTAGAACAGTGTTTGGAATCATGTCCTAAATGAGCAC[G/A]GTAGGTACATAAAATTCCAATCATCTCATA
AhEXZ185929	A07	49.657	AATTCTTTCATGAGAAGCTCAAGATCTAATAGTATTTCAGATGAATAAGGAGATGGTGGCACTTGGTAT[G/A]GGTAGAAAGATGATGGTTCTTG
AhEXZ228671	A07	49.845	AATTCTCTTTTACCGGCGTTTATCAAGCTGTTCTCTCTCGACTTGGAACCTCGGGGATCTTCAAAATCTGCATTTAGTTAGGTTT[A/G]CATCCG
AhEXZ94557	A07	50.107	AATTCTTTTATCTCTTTGCAAGCTTCCTCAATTTCCATCTCTTCCTCTTGGTAGCTTTCTT[C/A]TAATGCAATCTCTTCTTCATTACTTACCGA
AhEXZ362109	A07	50.427	AATTCATGGGAAGCACATGAGTCGAACCTAGATGAATCATAGTGAGAATGTGG[C/T]TTATGAAACCTTTTCTTGAAATCCCATAACTCCAAATT
AhMXZ138989	A07	50.712	TGAATCTGC[G/A]CTAATACTCTGCCAGACCTAGGAAACTCCTGATCTCTATCACTGAGGTTGGTCGGTCCCAATTCATCACTGCTTCTACTTTAGCAGG
AhEXZ408944	A07	50.904	AATTCTCACCATGATTGAACCTG[G/A]TGACAAAAGTGGTATGAATGACTAAATCTTACATTCTCATGCCTTTGTTAGCTCATTTATGGTATATA
AhMXZ133653	A07	51.115	GGCAAATACTGACAAAAC[C/T]AGAACTGGCCGGACGACTGACCAAATGGTTTGTCAAGCTCTCTGAGTTCAATATTCAATTCCAGTCAAGGCCGGCCTT
AhEXZ406114	A07	51.275	AATTCATTTATGATTGAGAAAAAGCTATGCACAGACTCTTGGGGATGTGCGCACAAGGGACTGTCTAGCGTTTAGCAGCCG[A/G]ACATGTTGGG
AhEXZ368238	A07	51.522	AATTCTCCTTTAGGCACCCAAACAACTTCCTAGACCCAAGCATTCTA[G/T]CTCTACATCAACCCTTGCACTTCAACTTTGATGATCTAACCGTA
AhEXZ368979	A07	51.811	AATTCGGTAGAAAACAAGGAGTGGAATTTTGTACTAGAGCAAGTGGAGAAAGCCAAAATTATTGAAGAAG[A/T]GAAAGTGGTTGAAGACTTAGA
AhEXZ124399	A07	51.959	AATTCTTCTATGTTTGCTTGAGCCCCTTTGAGTTTTGTTCAATTTTATCCTTTTAGTACTACTCGA[G/T]TTCGCGCGTATTTTCCTTCTCTTCT
AhEXZ233648	A07	52.121	AATTCATGGAAAAACAAGGATTTGGAATGCATACATCGACGTGCACGCGTGACAGATGTGCACGGGTGAATGTGAAGTC[A/G]CATGGTGACGCG
AhMXZ243869	A07	52.33	AAAGGCACACTGCATCAAGACAAGTTCAAAGTCATGTCGAAAAATTACATGAATCAAGAAGAAGAGTTTGAACAGAGAAA[G/T]ATAGATGCACCAAGAA
AhEXZ406432	A07	52.548	AATTCCGTGAAAAGGCAAAGGGACAGATAGATGTTGAAGAGCTTCGGCAAGCCCG[C/T]AAAACAGAAAAGTCAGCCGCTGCCAAGGATGATGAT
AhMXZ294578	A07	52.742	GATAAAAACACATAATGCATGCAAGAACACTTTGAATGTCAAGATGAACACCAA[T/G]AATACTTTGAAGATCAAGATGAACATCAAGATTTATTTTTGA
AhEXZ270681	A07	52.952	AATTCCCTCCCGCGAAGGCTTCGGCGCGATGATGCTGGGCGCGACAGTTCCGCTAGAATGACA[C/T]GGAGGCTCCACGTCGTGTGAGAACGGAG
AhMXZ357675	A07	53.068	AAATTGACTTCTAACACTCACATGCACTTGCACTCCATATTCTTCCGTTGCGTCACGGAGACTGGGAGG[A/G]AATCTATGAGTTTATGTGATGATTTAG
AhEXZ192965	A07	53.236	AATTCATTGTCAATAGATATGTCGGCTCAGACTTTGCAGGTAATCTTGATAAACGAAAATCTACTATAGGCTATGTGTTTA[C/T]ACTTGCAGGA
AhMXZ144456	A07	53.391	AAGAAGAGGAAGACTCTAAAGTTTTACGCTTCTTTTTCTCTGGCTCAGGAGAAGATTGGGGGGAAGGGGTGGCTGGGAAGAAGCC[G/A]AAGAGGAAATA
AhEXZ30910	A07	53.555	AATTCCAGGTTGACCGAATTTCGTGTCGACATGTGTTTGCTTGTTGTGCAAATCAACGGTTGGATTGGCAAGTGTACGTT[C/T]ATGATGTATAC
AhEXZ61339	A07	53.668	AATTCCATTTAGAAGGGTAAGGACTTTACTCTGTCTTCTCTCTGG[T/G]TCGGGCCCTCTCCTTTGCATTGGAAAAGACTGGAAAAGTTCATCAT
AhEXZ367069	A07	53.768	AATTC[T/G]TTATATGCACCATGTTCACATGCAGCATAGATAGAGGCAAAAGCAGAATCAGTTGCATACAATTCCTTCGTACACTCAAAACCTAA
AhEXZ138670	A07	53.96	AATTCCA[G/A]CTCAACGTTCAGCCATACACCCTTATACGTCGATTTACAGGGCCACGCAGTCGCGTGGGTGACGCGGACGCATGGGGAGGCTAT
AhMXZ123348	A07	54.113	CAATAACGTTACTACCACCACAACCTTCTAGAGGGTTCTGCCGTGGCCTCAGAAGTCTAGCCTGA[G/A]CAGCAACGGTGGCTGCAATGCGAATATCAGT
AhEXZ419014	A07	54.161	AATTCTAGGGTTCACTTTTCGTTCTTGGTTTCAATTTATGATTCTTGTTTATGTC[G/T]CTTAGGTTGGCATATCATTTCTTTTTTTTACTATCC
AhEXZ89766	A07	54.223	AATTCAATCAGAAACTGGATTTTCTAACAAAACAGCTAGTCAAATTCAAGGAAATGCTACAAGAAACAAGAATGGCTA[G/A]TATGAATATGGAA
AhEXZ420664	A07	54.325	AATTCCAAAC[A/G]GCACGCTCTCAACGGCGTTGGAAGGTAGACATCCAGAGCTTTCCAGCAATATATAATAGTCCATACTTTATTCGGAAATTG
AhEXZ300772	A07	54.449	AATTCTGTCTTTCAT[A/G]AACGAACCAAGCATATTGAAGTTGACTGCCACCTAGTTCGGGACGCCGTTGCTCAGAAGATAATCCTTCCCTCCTA
AhEXZ283050	A07	54.633	AATTCCAGATCACGCGCACGCGTCAGGCACGC[A/G]TTTGTGTCGCTCCTCGCAGTTATTTCCTT[A/T]GATTCTTGTGCTGCAGAAACTCCGTCAAA
AhEXZ420006	A07	54.742	AATTCCACAGAATTTAGAGGTCCAA[G/A]GTCCAAGCTATGGCCAGTCAAATTTCATCAAAAATCCATTTTTACCCAAAACTTTTTGCATAACCA
AhEXZ33140	A07	54.882	AATTCTATTAGAGATGCATCCACCAGAAGATGAAAAACCTCTACACCCAACGGAGATATTGAGTTTAGTCTATGGCCACTGTGGA[C/T]GATTAG
AhEXZ437621	A07	55.01	AATTCC[T/G]GCCGATCAGCTCACACAAGCATTCACAGATTCAAACACCCTTCCGGAGTGAATGAATCTCAATCAAAATAGAGGATATCCAATAG
AhMXZ220285	A07	55.227	GTATTAGAGTCTCTT[G/T]CAGGTACCACCCCCACCTCTCCACGAAGAACTCAGACAGGCGGCACCTCGACATTACAAATCGGACGCTGCCATTGAAAGG
AhMXZ20385	A07	55.366	TTAGTACGATAATATT[G/C]TGTTCTGTCAAAACCATGTCAGCTATCTCTTTGCAAAATTCATGTGGAAAAATTTCTTGAAAGACATTCCTACATTGTCT
AhMXZ103856	A07	55.598	TCGATCCTAATATT[C/T]CCTTAGACACGAGAGGACGCAATTTTTCTAATGAACTATGAGCAAGACGACGATGCCATAAGTGAAGTGTGGATGGTGGAGA
AhMXZ153914	A07	55.847	GTTGGACAATTGGTGAGTTCCTTATCATGGTGGCTTGTGCTTGAACTCTTCCTGGAATCCCCACCAAT[G/T]CTTGTAATTCCAATAGTCTCCGGGGTCC
AhEXZ183544	A07	55.978	AATTCTCGCACGTATTTCGGATGCATTGACCCAAACCAAAATACAAGCATATCTCGGATGCAGTGTATC[C/T]GAGATATGCTCATATATCACAG
AhMXZ40634	A07	56.172	ACAAGCACCGTAAGCATGATACA[A/G]TTGAATTGACAAATACTTCATTGATCATGAATTTAGGAGGAGCAAAAGTGAGCCTACACTCTACATCAAAATA
AhEXZ274359	A07	56.469	AATTCATCAAGCTCATTCAACT[G/A]AAGCATTCGCTTGATTCCTATAGCTTCTGAATCAAGGTTTAGATACCTGATTGCCCAGTAAGCTTTATG
AhMXZ93916	A07	56.696	TCTCCTGCATGTGTTCATCTAAGGGGGGGACAAGAAGTTTATCTTGCT[C/T]CATTTCATCTAGCCGTACCCGGTAAGCATCCACGCATTTTCGTTTCGT
AhEXZ13910	A07	56.89	AATTCTAAATCGACATGCTAAATTTCGTTTATCAAACGCCAGAAAGGA[G/T]CATCTTCTGGGCGTTGAACGCTAGAAAAAAGCTCCTTCTGGGC
AhEXZ255014	A07	57.098	AATTCGAAGGTGGTAACTAAACACATATTCACTAT[A/G]GTAAAGGCAGATCCTACGATCAGCATAAGAGTTCTCTAAGGAGCAGTTGAAAATCA
AhMXZ307150	A07	57.264	TGGCCTTGCATTCTTTTTTTGGATTCTCTTCT[G/A]TATTGCTTAGAAGAGTACTAAGAGGGAGTTCAGTAATTTTCTTGCTCAGCTGTCCCACTTGTGC
AhMXZ19415	A07	57.836	TAGGGAACTCCTTGTTGGCCAGTGGACGTCCCATGAGGTCTTCCTCACTGGGAATCACTGTCTTTCCCTCCTCTACAGGTT[C/T]GGCCATATTGGACGT
AhMXZ105489	A07	58.073	GAAGGGTAAAGATGG[G/A]AATTGTCCATCAGACCCAACCATTATAAATAGATTGCTTAGGCAATTGTAGAAGGCATCAGAAAACAGAAAGGAGAAGGCT
AhMXZ46495	A07	58.394	GGATTGTACCCACTTGAAGCTCGTATTGGGCGGTAATGGCCTTAG[A/G]ATAGGTGTTTCCAGTGGTTCTGCAAGCTCTACTCCCTTATATTCTTCTGTG
AhMXZ104020	A07	58.71	CTCTTTTCGTAGTTCAT[G/A]GATTCGAGGACGGTTCTTTTGCTGAAATAAGTGACCTAAATTTATCCAAATCTCATGAGCAGAACCAGCAAAGATCAAG
AhEXZ125661	A07	58.894	AATTCCAACATCCTACCCGTTGCATTC[T/G]CACTTGTGGAGGGTGAGAATGCTGAGTCATGGTCTTTTTTCCTCTCCCACCTCCGCCAGTACGT
AhEXZ185275	A07	59.166	AATTCGTGAGTATAATTGAGAGAGTTTTGATTTTTTGAT[T/C]TTTCTCAACCAAACCCTTCTATATCTCTGATAGGGCTGAATCACAACTTCTC
AhEXZ151347	A07	59.545	AATTCTTCAGAGGCTCAA[G/A]AGCAAAGGAATGAGATACCGCTGTCACAAACTGCACCCCAGGCAAAAGAGGTAAATTTGATCAAATTTACAGC
AhEXZ433242	A07	59.926	AATTCAGGTAAGGAGATCTTCTATCTCTCTATCTTTTT[C/T]TTCTTTGTGCAGAAAGATTATCCTATCTGATGATAAAGGAGAACAGAATAAAG
AhEXZ216400	A07	60.119	AATTCATTTGTGAAATTCTAAACCATCAAAAATCCAATCATCAGGTGGCAAAGCTACTTGATAC[G/A]CCACCGGCCCGAATCACTTTAGAATCT
AhEXZ132182	A07	60.419	AATTCCTGAACCATATTTCTTCCCACCTTTATTTCAGGATTAGCTAGGATTTCCCA[A/G]CTCCTGTTTCAAATTTGCTCTTGGATCTCCGGATA
AhEXZ219157	A07	60.704	AATTCT[C/A]ATGTGAAGTTTTTCTATTTGGCTCACAATTCGTCTTTGAATGATGGAAGTGTCAAAATGATTGCTTCGGTTTGCCCCAACATGGA
AhEXZ62262	A07	61.027	AATTCAACAAACTATCAGTTCATGTGTTTTTCTGCTCTTCTTTCTTTGTCTCTTTACTC[T/C]GTTCTAATTACAAACATATAATAAATTGAAAA
AhEXZ451636	A07	61.176	AATTCATTGCTCTCCTTGGCAATCTTAGGTGATTAGATCCCAATTCCTTG[A/G]CAATCCAATCTCTCTAAGCTTGAACAATTGCCCAATTCCTT
AhMXZ328320	A07	61.525	AGTTCGGACTAACCAGCCCATAAAAGGGATATTGCAGAAAACAGATCTAGCAG[G/A]AAGAATCCTACAGTGGGCAATCGAGTTATCCGAGTTCGACCTC
AhEXZ272556	A07	61.785	AATTCCCTCAATTCAATCTTGACTCAA[C/T]AAAACCAACATTTCAAGTCAACGTCTCCGAAATTTGTCATTCAAGACCAATTATTTTCGATTTA
AhMXZ239847	A07	62.139	GAACTCCTTTCTTCCGAGGCACCCCCATTGTTCACAGGATTTCTCTCAAA[T/G]GTGTACATGAATTGGTTGTCTGCAACCATCTCAATGAGTTCTTTTG
AhEXZ426946	A07	62.342	AATTCTGAAGCTGATTTGCAACGCCGGTTTGGGCCATCAAATCTCGGGCAAAGTATGGAATATTATACATTGC[T/G]GGAAAGCGCAGGATGTCT
AhEXZ289462	A07	62.556	AATTCA[G/T]CACAAAAGGAAAATTGGGCGTTGACGCGTACGCGTGACTGGTGCCCTTTTTTATATGAAATTATAAAAATAACTCAAAATGAAGG
AhEXZ415862	A07	62.721	AATTCGGTTGCTTCCTT[C/T]TGTAAGGTCGGCCAGTAGAAGCCGGCTCGGAGTACCTTTTTAGATAGAGCTCGTGCCCCGAGGTGATTGCCGCA
AhEXZ376301	A07	62.944	AATTCGTATCATTTACTAGTATATAAT[T/A]TTTGTAATCTTGATTTCTCTCCAGTACAGGTGTGGTTACAACAAAAAGTGGAAAGTTAGAAGTA
AhEXZ84433	A07	63.229	AATTCAGATAAACAAAAGATG[C/T]CAAACTATAAATCACTTGCTATTCGCTGATGATTCCATTATATTCGATAAAGTCTCAAAAAAAAGTTGTG
AhMXZ222477	A07	63.53	AGCTTAGGGATAAGAGTTTTACCCA[C/T]TTGACTGTGGTGTTGAATGGTGACTTGGGAAGGGATGGTCTCAATGATCTTGCAAGCTCCACTCCCTCGTG
AhMXZ244883	A07	63.769	AGGAATTGTTCTACTTTTAGCTC[G/T]AGAGAAGAAGGTTGGGAATGGCCTTGTGGATATGTGTGTGTTGTGGTGCAGTTATTTTGAGCGGTATAGAATG
AhEXZ43617	A07	63.953	AATTCTTGA[G/T]CTGACTTAGAACGCCCGTTTGGGCCATCAAATCTCAGGCAAAGTATGAACTATTATATATTGCTGAAAAGCCCTAGATGTCT
AhEXZ142978	A07	64.445	AATTC[C/T]GGAGCTCTGCCATACTGCTGTTGACTGCACACAAAGCAAGAGGTAGTATTTTGTTGATTCCTCATGTTGGCCGCATCTTAGGCAGA
AhEXZ115825	A07	64.723	AATTCTATCTTATCTCAATTTAGTTTCTCTTCTACTATTATTTGTTTTAGCATTCTAGTTTATTTATTTT[C/T]CTTATTGATTACTTTATGTTG
AhMXZ103798	A07	65.062	AAAATTTGATAGTTATATTATTGATATCAGTACAAAAGCTAGAAAAATTTGTGTTTGTTAGTTAGTTACAAGGAGTTCTATAATT[T/G]CTTATTTATAG
AhEXZ173897	A07	65.398	AATTCTCAAAATTTTCAACAAAACTACAAAAATACACTTTTATCTCACCCAAT[G/A]TTCCAAACTTTTCCAAACTCGAATGAAAAACACCCTCA
AhMXZ90031	A07	65.611	ATGGTGAGTGAAAAACACGCGCCAAAAATGAAAGAAACCCCTCCTTTTCCATTCG[T/C]GCTTCATTATGAAAAAATGTTACATCTTCAACACGAAACCA
AhEXZ346533	A07	66.085	AATTCTCTAAGAAGTTTCAAATCAATATTCCTTTTGCTGAG[G/A]TTTCAGAGTAAAAGACCTCTCTTTGCTGCACTTGTGAAGGGCTTACCCCC
AhEXZ442404	A07	66.184	AATTCGGATTTTGGGTAATTGACTGA[T/C]GGTTCTTGAAAAGGTTTGAGTTTTTGGATGATTGATAGTTGATTTTCAGAAAGATTCATAAGACG
AhMXZ208381	A07	66.532	TCAATCATAACTTGAGTTACAGAGGTTCAAATGAGGC[G/A]GTTTTAGTTGAGTTGGAAAGCTAACATTTGGGGCTTCAAAATGATATAAAATTTGCCAT
AhEXZ289760	A07	66.792	AATTCCTTGATTGGTACTAATCAAGAACCA[A/G]TAATAATCTTGCTTCCAACAATATCATGGGGCAGGGCCTATAAATGTTTACTCTAAAAAGA
AhEXZ186034	A07	67.087	AATTCAACGTGATAAGCTCCTTCATTCTTCTTTTTCTTCGTTTTCTT[T/C]TTCGATCTACACTTCTGAATGGAAACAATGAATGATTCAACTTC
AhEXZ284474	A07	67.368	AATTCAAGTAATAATTATTCACCACGACCGGCCCTTCAGTATCATCCGACATAA[A/G]GTACACCGACTTTGTAGAACAATCTAGCATAACATGG
AhMXZ50072	A07	67.818	TTTGTTTCCCACTTTACGTCTAGCATATAGGATTTTGAATTGTTTAGGTAAATCCCATAATTGAACC[C/T]AAACTAAAAGAGCTCTGATCCTCATCTAT
AhEXZ15529	A07	68.224	AATTCTTGAGCTGACTTAGAACGCCTGTTTGGGCCATCAAATCCCG[A/G]GCAAAGTATAGACTATTATGCATTGCTGGAAAGCCCAGGATGTCT
AhEXZ269888	A07	68.608	AATTCCTCAATGTCAT[C/T]C[G/A]AAAATACCTCAGGAAATTCACAAACAACTGGAATTTTCTCTAAACTTTGTTCCTCACCCGACACACTCGTAGC
AhEXZ188659	A07	69.171	AATTCTCACTAAGGTACCAAACTATCCTCCTAGACTCATCCAATTGAGCACTAGTCCAACCCTTGCTCCTCA[G/A]TTTTGAGCTTCCAACCATA
AhEXZ118588	A07	69.665	AATTCATAAAGAAATAGATTTTGGTAATCTATCCAACGATGC[G/A]TGTACGTGGCTCAAGCGTGCACGTGGGAAGGAATCGTTGATAAACCCCA
AhMXZ92658	A07	70.231	CTACACCATTAGTTATTGAAAG[G/A]CTTGCTTTGTAAAGCAAAAGTCGAGAGCTAAAGTTTTCGATAGCTAAAAAGAATCTTACCAAATTTTGTCATTG
AhMXZ14519	A07	70.507	TCAAACATGGATTCTTTTCACTCAAACACTCAATCTCTTTCTCAATTTC[G/T]TTTCTCTCATATTCTTCAAATTACTCACATCCCAAGGGCCCAGTTGA
AhEXZ427605	A07	70.817	AATTCCACTAATTCGAAATAAAGGAAATGACGTACAAATAGACTTGCTGGAAGAAAGCTCATGAATGCC[G/A]GGAACAAAGGATTGAACATCGA
AhEXZ82064	A07	71.139	AATTCT[G/A]CCATGGTTGAAAATTCGGTAAGAATTTCTTTGATGGACTCAGTTGCTTTGGATGACTCACGTCGGCTCTCATAGTCACTCTCCGA
AhEXZ170314	A07	71.647	AATTCTTGAAGTGATGGGGGGCGTGATACCTGCAAAGGCA[C/T]TCTAACGCTCAAGTTAGAATGGATCTGAGAGGTATAGGAGAGGGTTTAGTG
AhEXZ113592	A07	71.892	AATTCACAGTGACGCGGCGGCATGAGTGACGCAGACGCGTGGATTGGAAAAGCAAAAGCGACGTGGAAGAATGGATGACGC[A/G]CCCGTATGGA
AhEXZ125068	A07	72.53	AATTCACATTCAACGAGAAGCTAAATCTTGATTCAAATTTCTTCCTGAATAGTTCACATGGTACGTGGAGTATCCCACATTATACGTGAA[G/T]C
AhMXZ333136	A07	72.818	AGGAACTCAAAGCCACGTTCAACGTGGGATACTCCACATACCACGTGAGGAATCCAAGGAGAAAATTGAATAAAGAATGAG[C/A]TTCACGTATAATGTG
AhEXZ232655	A07	73.6	AATTCCTTCCATTCGCTTCCGTTCTATATCATTTTTTGGGCATTGCATAAGACTAAACTTGTCCT[C/T]TTTTTGAATTGGTGCAATTCCTACGA
AhEXZ42058	A07	74.346	AATTCTGCTTGTGTGATTGGTTGTGTATAATTTGTTCAATTTTTGTTGTATTATTTTCTCTCTGTTGTAAAGTGTGTCGG[G/A]CACTATATCCC
AhEXZ174477	A07	74.634	AATTCCAACCAGGGGACTTAGTCCTATTTTACAACTCCA[G/A]AATGCGACTCATGCCAGGCAAGCTGAGATCAAGATAGGATGGTCCGTATCGA
AhEXZ19504	A07	75.352	AATTCTCCACTTTGCATGCTTTTCTCTTCACTTCTTCCATCCAATCCTT[G/A]CCTTATAAGCTTGAAATCACTTATAAAACATATCAAGGCCTC
AhMXZ3604	A07	76.074	AACCCCATAACCATTTGAATATGCCTGACTGAGATTTACAAGGTGACCATAACTTG[T/C]TTCAAGCCGACAATCTCCGTGAGATCGATCCTTACTCACG
AhEXZ408723	A07	76.53	AATTCAAGCTGGGGCAAAGGGGGGACAATTGTTTGGTAGCTTAGCATCATGTAGGTTAGTTTCTA[G/A]AGAGAGAAGCTCCCTCTTCTCTCTAG
AhMXZ105153	A07	77.164	TTCTTTATCCCCTAGTCGACGAGCGCGATCCTGAGAATCT[G/T]TTCATAATCATTCTATGGAGTCTGCGGAGGAGG[C/T]TTCACTCAGATCCCAACGTTAT
AhEXZ174542	A07	77.717	AATTCTAACTCAATCATAACTTATCCTCTTGGTCTCCCACCTCCCTCCAACCCTCCTAAACTCCAGTGCACAGGCAAGTAAAACAGA[T/C]AAGA
AhEXZ16131	A07	78.041	AATTCTGGAGCTACAGAAATGCTC[C/A]TTCGAGTGCATAGAGGTCAGAATCTGACAGTATTTGTAGTCCTTTCTCTGTCTCTAAATTAGACTTT
AhEXZ183939	A07	78.855	AATTCCTCTTCTTTTTTGTTGTCTTCTTTTTCATATGAGCAGGAGCAAGGA[C/A]AAGGACATTCTTGTTGAAGCAGATCCTGAACCTGAAAGGA
AhMXZ147834	A07	79.433	ATAATAATTTATTTATTGACTAATTATTTACTAATTTCTTGGGTTTTACACGTCACATTCATGGGATATAGTG[C/T]CCGACACACTTTACAACAGAGAG
AhMXZ33644	A07	79.985	TGGATGAATGTGGA[G/A]AATCCACCGGAGAGCGGAGCATGAAGGAGATTTTAGAATCTCAACTTGAGAACAAAGAGATGGAGTATGTCTTGCAACAAGT
AhEXZ74074	A07	80.894	AATTCCCAAAAACCCTCTACTGAGAACCTTTCGAGGATGATGTTCTCACCCCCCTACAATTTTCTCCCTTTCAGGATATGGGCG[T/C]AGAAGTC
AhMXZ305223	A07	81.089	TCC[A/T]CCTCAAAACCAACCAATCACAGCCCATCTCTACGACCCCAAGACCTCCAAGGCTGTCTCATTTGATCCTTGTGGCCAAAATAAGGAAGAGAGA
AhMXZ255645	A07	81.497	TCCT[A/G]ATCACACTCTCCTAATCCTAATCTCATTTCACTCTTTCCCATGTCACACTTCCCAAAAACCTTCACCAATCACCTCCACTCCTCTTCCCAAT
AhEXZ277135	A07	81.656	AATTCTGATGGGATATCTTTTGGA[G/A]AAATAATCAAAATCCTAATTCCAGCACCATCTTTATGCTTTGGATAATGAATAAGAATTAGAATTGT
AhMXZ126286	A07	82.077	TCTAAGACCTCTTACGCAAGTCTCCAATTTTGTTATTGAAAATAACATACATTTCATGTAACGGTAAAACATGTTGCATTGC[T/A]GTCTATTTTCTCTT
AhEXZ209399	A07	82.953	AATTCTCACTTTCGCTATGAGTTTGGTTCTAACTATGTTGTAGGAAATAGGAGCTATAATGAGAATATGCATCAAG[G/T]ATGGAACAATCAAAG
AhMXZ306280	A07	83.784	TTGTTTATTCATGTTGATTGCTAATTGCCTACTTGTTATATATGCTTTCTGTATGTGCTTGTCTT[A/G]TCTGTTTTACTTGCCTGTGCACTGGAGTTTA
AhEXZ385108	A07	85.807	AATTCAAGGAGGCACAGATGATTTTTGATGCTTTCCTCTTCAACAGCTCGATCAGAAAATTTTT[T/C]CGAAACTTTAGTTGATTTTGATTTCAA
AhMXZ272686	A07	87.354	TAACGCATCGGTGGTGATCCCCTGGATAATACAAGTG[T/C]TGTCTGGTGCCACAAGGCAGAGGCTGTGCCTATTCCTGTCGGTGAGGCCTGCAAGGACG
AhMXZ17476	A07	88.35	A[T/A]TACTTGTTCTCTATTTCGAAAACCCAAAAACATATCTTTTTCCATAACCAATAATAAGTCATACTTCCCTGCAATTCCTTGAGAAGACGACCCGA
AhMXZ285703	A07	90.305	TGAGGTCGCATGATCAGCGTCATGCGTGCGCGTGGCCGACGCGTGCGCGTCGCCTTGCAAATTCCCTCCTCACGCATACGC[A/G]TGAGTGACGCGTGTG
AhEXZ448246	A07	92.996	AATTCGACAAAGGTTGCACTTAGTTGATTCGCAT[A/C]TCACTTTGTGCATAAAAGGGTATCTGGGAGGTTAGAAGGTATAATAGACCGCACACT
AhMXZ218401	A07	94.46	CTCATATATATCAACATATTATACAACTTCATCCATCATGAAAAAAATAATTAGCGACCTACACATACACAGATAATATTCTAG[T/C]TACACCATAATT
AhEXZ13608	A07	96.735	AATTCTGCCAATT[G/A]TTTCTAGCCTATACCACAAAGGTTCTAACCACATGGACTCAGTTCGTGGATTAGAGACCCAAGAGATTATACTCCATC
AhEXZ436516	A07	98.993	AATTCAAAATGAAAAAGGTCGTCTTATTCAAAA[T/C]CCCAATTATGAAATCCCTTCTCGCCCACTTCACACCTCGGAACGCACCTACGCTCAAA
AhEXZ25677	A07	102.811	AATTCTATGT[T/G]TAGTAAGTACTGGTAATAAGAGCTAAGATGATAATTTAGGAATAGTTAGAGGACTTATAAAAATTGGTTTATGATGAAAAA
AhMXZ215789	A07	106.668	TGTGTACTTGCCAAAGAAATAAGAATCATTCCCAGCCTTA[C/T]CTCTCAGGTAGCTTATTGCAGCATTTGCATCACCACCCTTGACCGTTTTCTTCCTT
AhEXZ80942	A07	108.343	AATTCAAATA[A/G]AAAAAGAGTTATCTTCCAATATACTCTAATTCCTAGGATGAAGAACGAAAGTAATCCTTGAATTTAGATCAATA[G/C]ATTAA[G/A]
AhEXZ73987	A07	112.45	AATTCAGAAAAGAAGTTGATGTGTTTTTGTTGATGATTGA[G/A]TCATTTTCACTGTTTGTTCATATCTGAAATAATTTCGATTTATTTGTTTGT
AhMXZ56773	A07	132.78	GGAATGA[G/T]TCCACCTTAGTATGGGTGGCATCTTCCTCTTGAATAACCAATGGTGCTTTTGAGCTCCTTTATGTCTCTTCTTTGCCTTTGTTGCTTGA
AhMXZ190701	A08	0	TAAATTTATTGTAAAAGAAAAATAAATAAATAAATATTTCTCACCAATAACAAACAAGTGAACAACAAG[T/C]TCAAGGCCACAACAACCTTCATGGTCA
AhEXZ283046	A08	3.688	AATTCAAACATACATACAGGGAAGGAAACAGAGGAGCGGACTTCTTATCCCGTAAAA[A/G]CTTGATGGCAGCACCGGGACTTCATTTTGTTGAC
AhEXZ114634	A08	10.121	AATTCTCTGAGTTTGTCTCTCTCTCACACACTCTCCCCGCTTAGTTCCGCCTTTGTCTCAATTT[C/T]GGCAGCTCCTTTCTCCTGCCGGTGCCA
AhMXZ241922	A08	11.439	GACATACCATAAAATAGCAAGTTACTTTCAGGTAAGATGT[G/C]GATTAGATAAAAATTGTAAAACTGAAGTAAACAACCTTCATACTATGATCCTCTTT
AhEXZ21087	A08	12.727	AATTCTCC[C/T]GAATGATGGTTGATGATGACCTAAAAACGGCCAAGTACTGGGGCATTGGCAATGAGAAACCGTCATTCCACCCCAAGGGTGGG
AhEXZ150606	A08	15.891	AATTCCACCAAATGGGCATGAAGATACTCTAACAGCAACCCCTTTTTCT[G/A]CATATCGACGGTGCTGAGCAGTGTTTGGAGTCACCATTGTAA
AhEXZ259735	A08	19.874	AATTCAGCAATCAGAGCCAACAAGAGGCCGGTGGCCACGGTCTCTTTACAATGGTGACTCCAAACACTGCTCAGCACCGTCGATATG[C/T]AGAA
AhEXZ154925	A08	22.828	AATTCAGTTGTTTCGAATTACTATGGGCT[G/A]CATGGAGAAAAGGCCTATGATACTAAATCAAATCTAGCTATTTCGATTTAGTACTGCTCTTG
AhEXZ433926	A08	30.213	AATTCGATGAGATGCCCGCTTGAGCAGATTAGGCCATATCTTAGGCGAGCTG[G/T]GTTTGAGCATGAGGCGTATATGGTGGAGTTCGAGCATTA
AhEXZ426222	A08	38.853	AATTCGAAAGGAGTTTGCTTAGAGTTCTCTCTGTTGTTCTTACTTCTAGTTCTCTTGATGTAACAAGTTA[T/C]CAGAGAAAGGTTTTTGAAGTA
AhMXZ278331	A08	38.931	TTTTGCTCTTTCTTCTTCTGAATTTGTTGGTTTCTCTTCTTGAATCTTTGATGTTTT[C/T]TGTGGTTCTACCTTTATTATTACTGCATATCTTGCTGTT
AhEXZ415073	A08	40.829	AATTCATTCAACACTCTATCATCCCTACTAGGAATCGGTCA[A/G]AAGTGACTATTGAAAGAGCCATCATGATCCATTGCATCATGATTAGAAGA
AhEXZ447982	A08	43.536	AATTCCTCACAAATT[C/T]CAAATTTTCATTTGGAAATGTCTTCATGAATGGATATTGGTATTATCTCTTCTTCACCGGTGATTCCCTTCCGCAA
AhMXZ289801	A08	43.99	TGGGTGTCACACTCAAATATAAATAGTGACTTCTGAATTTTGGTCTCCAACACATCAAAGCGAC[A/G]TCCGTAACTCTTTTTCCATAAAAGGAATTGCG
AhEXZ128915	A08	46.508	AATTCAAACAAAAACTCACTAGGCATGAATTATCAAATAAGTTTTCAATTGGTTCAAAGGAATACAAAACGCACAAAGAAAGACAAC[T/A]CAAT
AhEXZ237189	A08	48.26	AATTCAAAATGGTATCTATCTCAAATGTAAATC[C/G]CAAAACATAAATAAAAAGTCCTCTCTAAAACTCAAGAATCCATACGTGCGGGAGATGG
AhEXZ371414	A08	48.494	AATTC[A/C]TGTAACCATTTGGGTGTATTTCTGTAATCCTTTGAGTGTATTTTTGTAATCGTTTGAGTGTATTTCTGTAATTGTTTGGGTGTATT
AhMXZ287565	A08	49.54	CAATACCCTATATGAAATTTGGACTGGGAAAAGACCCAATATAAAGCATTTGTAAATTTGGGGATGTCCA[T/G]CTGAGGCACGACCTTATAAGTCGCAT
AhEXZ383646	A08	51.403	AATTCATTCTTGAAAATTTAGAATAATTTTTTCGAAAACAAAAGAAAAAAAA[T/A]TTTTTGAAAATAAAACAAAAAGAAAATTACCTAATCTGA
AhEXZ248856	A08	52.152	AATTCGAAAGCACTTTGGGTTCAAGTCCTTTCAAATAAGTACTGCAAAGGAAATATGTTGAACATTCTTATGCAAGCAAAA[T/C]AAGGAGACTC
AhEXZ243629	A08	53.304	AATTCATCATATATGTAAGTTTTATTAGTATAAACAAATTTATTTATCTTTGTCTTTATCTTTATCATCGTC[T/C]TCCTAATCATTCTACGAAG
AhEXZ280148	A08	54.141	AATTCTACCATAGAAAAAAA[A/T]TTTATAATAGACTATAGTTACCTTCCATTTGCAATAATCTTCTTTGTTCATATAGTACGTCATCAGAGAGA
AhMXZ154190	A08	55.152	GATAGAGATCATTCAATTTCACGCTCTGAGCGCCAAATTATAACCCATCGAATTTAGTCAAAATTCATGTTTTACA[C/A]AAAAATTTTGCACCTTACAA
AhEXZ349228	A08	55.531	AATTCGGGTATTGAAAAGGAAGAAGGTTATTGGTTTGAAAAGTAAGGGAGTTAGGAATTGTAATTTGTAAGGTGCAAAATTTTT[G/T]TGTAAAA
AhEXZ213406	A08	57.427	AATTCGCAGAGTTA[T/C]AGAAGGATTCAGTGCAAAAAGCAGAGAAAAAGAGCTTGCTGGCGAAAAAACGCCAGTAAGGGGGTACTTTGGGTGTT
AhEXZ212491	A08	58.626	AATTCAACGAAAGGACACAAATGTCCACGTTTTTCAGGGGTGAGGGACTTTATTGTATTTTCCATTCATTGAGGACGAAAATGTCCGCG[G/A]AA
AhEXZ47662	A08	59.776	AATTCGGACCCTGACAGTTGTCATTCCTTCGGTCATTATTTCGGCGTTGAGAACGTGAAGTAGCATAATGG[C/T]CCCTCTTGAAACTTTGGCCC
AhMXZ102439	A08	61.111	TAGTTTTCAACTATCAACTTTACA[G/C]GAAGAGTCAAGACATATGAGTCTCTATCTATATGATTACTGTGAAGACAAGATTATTACCTGAATTTCTGCA
AhEXZ223727	A08	61.848	AATTCCATCTTTTGACCAAATAATCCGTCAGAGAACATGCCCGTCACTACAGATATCTC[C/T]ATATAAGGTGTGTCCAAGTTGCCGTCAAGCCT
AhMXZ51044	A08	62.54	TGAGGTCACGTGCATGGACCTGTGCGGACGCACAGATGTGTGCGTCTGCGCACATGCTAAATCATGACTTG[T/C]GCGTATGCACAAGTACCTGTGTGTA
AhEXZ278411	A08	63.143	AATTCTAGACCACGGAAAAG[A/C]TCTCTCTTCAGGATGCGAACGCATAAATTGTGCGAATGCTCCCACCAGAAGGGGTGCAAACTCATGTGCGT
AhEXZ14663	A08	63.879	AATTCAGAGTATCAATCTCAAGAACTCCTTTCTTCTGAGTCATCCCATTATTCAC[A/G]AAATTTCTTTCAGAAGTGTACCTAAACTGGTTATTT
AhEXZ408119	A08	64.665	AATTCAAGAAATGAAGGATTTGGAAAGCTGCCA[A/G]CCCTGACCTCTCAGTACTAAATTGGTCATAACTTGAGCTACAGAGCTCCAAATGTGGC
AhMXZ132034	A08	67.254	ATTTCTTACTAACAACCCATAACAACCCAAACTTCAAAGCTCATAAACAAGAACCAAAAAGCCGAAGATATTACAAAATAGAG[T/C]CTCTGTCCGAGCT
AhMXZ150095	A08	69.396	ATATACAAGACAACAACAGCCATAGA[G/T]GTACTGCATAATGCCCCACTGTCCCGTGGAGAAGTACTCCTAATTCATACTGTACGGTGTAAATCCAAGG
AhMXZ14856	A08	71.999	TTATATCAGAAAAACTCTACATTCATGTAATTTTTTCATTCAAACTATCCAA[G/A]TAACTTCAATCAGACGCGCTCTCCAACCCCCTTACGTGTTTGTT
AhEXZ195994	A08	74.149	AATTCTATAC[G/A]TTGTCAATTTTCTATTTCTCTAATAAGTTGATGTTGTGCTTTATAAATTGATAGAGTGATAGAATCATAAATTCTCTTTGC
AhEXZ424745	A08	75.913	AATTCTCTTTTGTAGCTTCCATT[T/C]GTCCTCAACGAAATGTGCAATTAGACTCGTGTAGCTAAGATTTTGATTTGATGTCCAACAATCTGATG
AhEXZ133862	A08	78.419	AATTCATTGAAAGAGTAACTAGATGGGTAGTAATCATACCTCG[T/C]TACTGCCCTATTTGCCGAAACATTTGATATGAAAGTGTATTCAATAAA
AhMXZ227678	A08	80.529	CTTCTTCACTACACTTACAACTAAGGTTTAGGATCTTAGAGAGT[G/A]AAAATAGAGGTTTAGAGGTTCGACATTTCTAAAATATAAAATTCACTTTGAT
AhEXZ289313	A08	83.069	AATTCATTTGTGAAATTCTAAACCATCAAAAATCCAATCATCAATTATGCATCTGCTATTTGAATATCCTCGCTCCAAC[A/G]TTTCAAGTTCAA
AhEXZ450031	A08	86.856	AATTCTCCCATCTTATAAGGGAGCTGAGGAGGCGACATCGCGACCAAGACGAGGAAGGCAAGACCCGATCA[G/A]CAAAGCGGCAACAAGAGCCA
AhEXZ263845	A08	89.09	AATTCGACTTCAAGAAACAAAACATCAAATACACA[G/A]GACATGACAATGCACACACCAGTTCTTGAGGGAATAAACCATTAGCCTTATGATGC
AhEXZ71393	A08	90.235	AATTCTGCCCTAGGAACGGTTGCTATTTTTATCCATAAACGGAAGACAGAAGTTCTGAACTGCTTGAAGAG[G/A]AATCTATTCAGGGAGAATCC
AhEXZ187417	A08	92.017	AATTC[C/T]CAAAATTCCATTTTCTTTTTTCTGATACAATGCCGTCTGAACCGTTAGAGAAGAGAGAAATAATATCCCTGCTCATGCTTCGAAGA
AhMXZ96833	A08	93.614	ATTTAGTATCAAAAGTGGGATTGGAT[C/T]GGAAGAAAAGACAAGAATAAAAACAAAGACAAAAACAAATGAACTTTTATGAGCAAAGAGAATCTAAGCA
AhEXZ416884	A08	94.655	AATTCGCTGGTTATAAAATCTGCCACGCTGGTTTTTCGTCATTACGACGCGTCCGCGTGGAGCACGTGTT[T/C]GCATTGTCTATCTGTACGGCC
AhEXZ230461	A08	96.524	AATTCC[A/G]TTCCAATCTCATGCCAACACTTTTTTATGAAGTTCATGTTGTACCCATCACATCCTGGAGCCTTAGATGATTCACAATCCTAAAC
AhMXZ255232	A08	98.743	TTGTGGGTTGAAGGTATGATAAAGATGTGGGGAATCATTTCCATGGTAACATTTTTTTGAAATTCC[G/A]TGTGAAAAATAAGTTTTTTTCAGGTTTTTG
AhMXZ84120	A08	99.758	CCTCTTGGT[G/A]GCATTTTCTATTTCCACTTCTCGACAAGGTACTCTCATATTCAATTACTTCCTCACCAACTTCTTCTAGCTATTCTCCATCACTCAA
AhEXZ44668	A08	101.061	AATTCCTAGTACTCTACTGCAAAACCAGTCACCCTACTACATTTTGAAACAACAATTACCTGATA[A/T]ATCATACCTCAAGGTGTTTGGCTGTC
AhEXZ25021	A08	102.283	AATTCCCACAGAGACACCTAAATAACCTTCTAAACCCATACAATTGAGCTCTACACCAATCCTTGTACTTCAATTTGGAGCATGCAA[T/C]CATA
AhMXZ28091	A08	103.503	TGTTTCCGCTTGTTATTTTTTACGTGGGAGAGAGAGAAGTGTATAACAAGAAGCTGTGAACAGAAGTGTGTTTCACATT[G/A]GTATGGGATGTACAAAT
AhEXZ66540	A08	104.072	AATTCACAAATCGGACCGTCCGATTTGTGATTGTTTGTTTGAAAAAAAATAATAAAACATGCACCGATTTGTACATCCCATAC[C/T]AATGTGAA
AhMXZ140822	A08	104.997	AAAAAGTTGGGGTTCAAAATCTCCACTTGCTT[C/T]CGATATGTCCGTTCCTAATTTTATGTATTATCCTGTAAAGGATACGAAACATACACTAGTTGTT
AhEXZ42705	A08	105.861	AATTCCCTCATCTGCCATTCTCAATTCCTCAATATGTCA[C/G]TTCTCCCTCTATTCTCATCTTCAATTCAATTCAATTCAATATGATAAACTGT
AhEXZ368839	A08	107.123	AATTCTTCAAAGCTTGATATTGATCCTGCAGGCAAGTTAGAAAA[C/T]CATAATAAAGTAGATCCATCTAAAAAGGTTAGAAAAGATCGGCATAA
AhEXZ113419	A08	107.69	AATTCTTCAAAGCTTGATATTGAACCTGCAGGTAAGTTAGAAAACCATAATAAAGCAGCT[C/T]CATCCAAAAAGGTTGGAAAAGATCGGCACAA
AhMXZ41283	A08	108.415	ACCTGCATATCAACAAAGAACACTCAGTCAGTAGA[C/T]CCATGGCACCTCTTCTGAACGATAGCCGAATATAGAATTTATGGCATATGGAACAAAACGA
AhEXZ140705	A08	109.857	AATTCTCCACTTTTGCATGCTTTTTCTCCATTTCTTCAAGTTATTCTTGCCTTGTAAA[C/T]CTTCAATCACTCAAACAAACACATCAAGGTATC
AhMXZ138441	A08	110.182	TGGTGAAAAACATGCTTTTTATGCTTGAAAATTGCTAAATCTAATTCATTGTTATCCTATTCGATACCTTGATGTGTTTGTTTGAGTGATTGAAG[G/A]T
AhEXZ261435	A08	112.356	AATTCAAGGAAAAGGGGAGCTACGTCACCATCAGCTTCCACCAAACAAAAGTAACACCAGCATATAGAGGCA[A/G]AAGATACGAACATTTTTAT
AhEXZ34566	A08	113.37	AATTCAAAAGTAATAAGAATGCTGGCCGTGCATTCAAGA[A/T]TTGGTTTGGTGTTCGTGGAGTAGTGCAAAATTGAAAAATGCCAAAACCAATA
AhMXZ293810	A08	114.381	AATTGTCTTTCAGACGAAAATACCTTTCCCCCTTCTTCTACCAATAAAACAACAACAACAATAAC[G/A]AGAAGCAAAGAACATCAATGAAATCAAAAGA
AhEXZ377013	A08	115.606	AATTCTATCCTATATCACGAAGACTCTAATCTCGGATT[T/C]AGATGCTCCATTGTCAGAGGGGAGTCGATGTGAATCGTTGATTAGAAAATAGG
AhMXZ246778	A08	116.83	TGATCTCAACATCCTC[C/T]ACTTGTGACAATTCATGCTTCCTTTCCTCTTCTTTCTCTTGAGGCTCAAGACTTTCTTCCAAACTACGCTCTTTGGTTGA
AhEXZ208065	A08	118.61	AATTCAAGCTTTCTTCTACACTACTCTCTTTGGTTGACTCTACTCCTGCACATATGTCTAATGGTTGTACAAGAGAA[T/G]ATATGGTAGGTATG
AhEXZ400142	A08	119.417	AATTCAAGCTGAGTCAAGGAGTACGAAGGTTATAGAAAAAGAAAATCGAAGGCCAAAGACAAAACTCACAAAATT[T/C]GAGTATAAATGAAACT
AhEXZ15588	A08	123.041	AATTCCTGAACCATATTTCTACCCACCTTTGTCTCAGGATTAG[C/A]TAGAATTTCCCAGCCTCTATTTTGAATTTGCTCTTGGATCTCCGGATA
AhEXZ235557	A09	0	AATTCAATGGAAATATGATAAAATTGATAAGCAATCCTGTACTTTTATACAATATCATATGTTTTTGCTATGTT[C/T]ATCACCTATATTGAATT
AhEXZ3159	A09	12.568	AATTCATCCGTCATTACTGGTTGATCTCTCAGGCCTTCGGCAACGG[C/T]GCCAATGTTACGATGGGTAACCAGAGATTAGTGGGCAAGTTGGCC
AhMXZ55011	A09	21.441	TGAGGTCATGTGCCAC[C/T]ATCGGCGCGTGAGCACACAGGACGCGTGCGCGTCCTTGTCCTGTTTCGTAATGTGCGCGCGAGCGCCTTGTGCGCGTGCA
AhMXZ28783	A09	22.38	TTTTTTTCATATTTCTTGAAATGGTAGTGTAGAGGAAAGAAGATACCATCAAGCGATTTT[C/T]TTGCATATATATGGAAATAAATTACCTTTTTTCTTC
AhEXZ453190	A09	30.517	AATTCTTCTTCATCCTTCTTCTTTCTTCTACCCCTTTC[A/T]TCTTCTACTAACACAAAGGAATCTCTATACTGTGACATAGAGGATTCCTCTTT
AhMXZ34324	A09	39.297	AGTAAATCAGAAAGCTATGAGATGAAAAGATTCAGCTCAATAGCCAAACAGAAATGGAAAATTGCCTGAAG[C/A]AACAAACAGCAAGAAAACTTAGCTC
AhEXZ206237	A09	40.288	AATTCTCTTTTTCAGTTTAGGGGAAA[A/T]GATTTTGAATATCTAATTGGAACTTGAAAAACTTTCAGGTGTTTTTGTGCTTATTATCCTGATCC
AhMXZ161888	A09	49.948	AATTCAATTTTCT[G/A]GGATTTACTATGAGTTTGTGTGTTTTTCTGTGATTTCAGGTAATTTCTGGCTGAAATTGAGGGACCTGAGCAAAAATCTAATA
AhEXZ211506	A09	51.523	AATTCAAAAGCAAGCAGGAATCATAAATCATGGGTTGCCTCCCATGGAGCGCTTTTTTATTGTCATTAGCTTGACAT[G/A]GACCCCCTCTTTTA
AhMXZ318606	A09	51.914	AGATGACTCCACCCCTATCAATGATAATTTCCCATTTGATAGCTTACAGG[T/C]AGTATCTGATGTAGCCCCTTGGTATGCACCTATAGCTAATTATCTA
AhEXZ448189	A09	52.046	AATTCCATACATGACGAGCAGTGGAACAATCCCGAAGGCAATATAACACAGATTCAGGCTCGTAACCACATTTATTACAAAGG[T/C]CACTTACC
AhMXZ210352	A09	52.351	GACAGCCTCAAGCATCTCAGCAGACCTCTCAGAT[T/C]ACTTACCCCTCTTCATCTCCTAATGATGAATTACTATAAGCTATTGATCGGAGATAGCAGGC
AhEXZ140152	A09	52.788	AATTCCTGTCCCTAATGACCGATAATATCATCTGTCGGTTATA[G/A]AGCCAACCCAAGAAGTCTTGGTAGCTAACCATTGGACTGTCCCTCTGT
AhEXZ325667	A09	52.875	AATTCCACTAACT[T/G]TAGTCTTTCCTTAGGATTTGGCAAGGACTTGGGAAATCTAACCAATTGGTTCACTTGACTTTCCCTTGCTTATGCAAA
AhMXZ151605	A09	53.61	CCACCCTCACCTCATTTACCAAATCGGAGAAGGTATGAATCTCCATAGGGGCCACAGCATTCATTAGCTATCCTTCAAG[C/A]CCCTTTGGTATTTGATC
AhMXZ216130	A09	53.774	GCTAATATAACATTTAGACTATCAACTTCCA[G/A]GACTTCTTTCTTTTGAGCTACCCAATTATTCATAGGGTTCCTCTCAAAAGTATACATGAATTGGT
AhMXZ299671	A09	54.144	TTCAGAGAAATGCAAATA[A/G]TATTGCAGATTGTATGGCTAGAGCAACTGCTTTTGGCGCAGACATTCACTCAGATTGGAGTCAACTATGGAGAGAGTT
AhEXZ267525	A09	54.344	AATTCTAATCCAACAATAATAACGTATAAAAATACTATTTGCTTATCA[C/A]TTTCACACTTTATTTTCAATAAAACTTTCAAATCTAAAAATTA
AhEXZ146922	A09	54.872	AATTCCACTATGGCGTGCCACTTGAGTTCAAAGGCATGGCA[C/T]GCCAAGGTTGACAAAGGGACGAGCGTGCCACTTGAAGGATTGGGCGTGGC
AhEXZ1466	A09	55.052	AATTCTATGTCCTTATGCTA[C/A]ACATCAAGAAAGACAAGAAAGAGGTATCAACATTTATACAATGTAAGCTATCTAAATGCAATCTATCTAAC
AhEXZ317800	A09	55.235	AATTCCGTGAATAATAGGACGCCTAAGAGGAAGGGAGTT[C/A]TTGAAATTGATGCTCTGAATGCCATATTGGCTCAGAACAAAGTGTTGACTCA
AhEXZ9982	A09	55.441	AATTCTGATTGAAGCATACAACGTCTAATTACCTGATCAGCGCCACAT[T/C]TCCATAAATATGGGTCATCCCATATATAATATTTAGACTCACT
AhMXZ181247	A09	55.711	TGGGACCAAATTTTGTACCAGCTTTTGAA[G/A]CTATCATTCTCTTCTAATTTAGTGCCCACGTTAGTGGCACTAACGTGGCCACTAACGTAGGTCTCCT
AhMXZ119928	A09	55.956	CAGATGATAGGCTCTCAAAAATTGAGGCTCTACTTGAAAGCCTATGCAAGGACATTCAA[G/C]ATAGCAAAGCTTTCCGGGAAGAAGTGCAATCTAATAT
AhMXZ76067	A09	56.121	AAGTTTTGGCCCAAAATTGGGCCAACGAGCTAAAACAAGTGAACTGGGCC[T/C]AAGTTGGGTCCAAGGCCCACAACCCAACCCTTATAACCCTCACTCA
AhEXZ371509	A09	56.478	AATTCACGGACCCAAGATGAGTTTACTTCAGTCAGATTTCCCTCTAAAAACACCCAACCCCGTTGTTTGA[G/T]TTGCACCTTAGTGTACTGTTT
AhMXZ341813	A09	56.589	TTATTTTCGAAAA[C/A]TCCCCCCTCTCCCCTTCTATTTATTTTTTTTATTTACTAACACTTCTCCTCCACTCATCAAAAATTCGAACTCTCTCCTTCTC
AhMXZ33983	A09	56.748	AA[T/A]TTTTTATGCGCCTGAGTAAGATCTACAAGATAACCATAGCTTGCTTCAAACCACAATCCTCGTGGGATCGACCCTGACTCACCTCAGGTATTAC
AhEXZ147944	A09	57.153	AATTCCAGAGACTATTTCATGCAGAATTGAAGATTGGACAAAGGGGGGGTTGGGAACACTTAGGGC[T/A]GTTATGATGAGCCTTTAGTAAGTTT
AhMXZ340163	A09	57.314	TTCCA[A/G]AACCCCCAATTTTCCCTTTTTCATAGCCAATAATAAGAACATACCTCCTTGCAATTCCTTGAGAAGACGACCCGAGGTTTGAATACTCGGT
AhMXZ60768	A09	57.439	CACTTCTCTTCACCTCTCTTCATCTCAAATCACTACCCCTACCTATTCATTCTTCTTCACTCCTATTCCCTTTCTTTCTCTACTAAC[G/A]TAAAAGGAA
AhMXZ64126	A09	57.63	TGCAATTTGAGG[C/T]ATTTCATGTTTATTGCTTGCTGCTCCAGTTGTTGTTATTGAATCTCTTGGCTTTGGTGGAGTAATTAGAGATTTTTGAGTTATC
AhEXZ323008	A09	57.781	AATTCACAGAGTTACAAAAGGATTCA[G/A]TGAAAAAAGCAGAGAAAAGAAGCTTGCTGGCAAGAAAACGCCAGTAAAGGGCACTCTGGGCGTTA
AhEXZ265869	A09	57.864	AATTCTTCGAGCCTTGCGTCTAGGTCGGCTACAAAAGTTCCCACCACATTGTGAGATTTCTTCCACAAGGACAAGTTGGTGTTATTCC[T/C]GTC
AhMXZ155626	A09	58.049	CTTGTATAAGATGTCAAAGTCGGTAGCAGAAAAACTT[G/A]TTGGGCTATAGAGGAGGTTCTTGTAGAGTAAAGAAGATGAGAACAGCGATATACCACTA
AhMXZ8904	A09	58.225	CCCATCAAGTCAATATAATTTCTCGGAATCTGA[C/T]TGGATTGCAAGTTGCATCTGGTAGTGCTAAAGAAGCCTCCTCTGAAGGAGAAGCTTATGACCT
AhEXZ34976	A09	58.364	AATTCCAGTCTATT[T/A]TAGAGGCTTGCCACTCTTCTGAGAGTGGTGGACATTTTGGCCCTCAAAGAACAGCCAAAAAAATTTTAGACTGTGGA
AhEXZ100897	A09	58.515	AATTCTCTCTCTAGATCCAAAAAACTAAAATTATGCCGAATAAAAAATTATCTTCAGTCTCTGCATGTTCCCTGGCTCTAATCAGC[G/A]TTTCT
AhEXZ407009	A09	58.72	AATTCAATTGAATGCTTGTGTAAGCCTCGGAAAGGGAATCACTCACATTAGGATTGGAGCTTTATTCTTCACTACTTTCTTGA[T/C]CAATACCA
AhEXZ86206	A09	58.851	AATTCACATTTATCAACGGAAGTATGCCATGGACCTTCTCAAGGATTTTGGTTATCTAGATTGCAAGC[A/C]TCTCTCCATTCTTTTTGAGTATT
AhEXZ202111	A09	58.959	AATTCATATAGTGTTATTGATT[C/T]TCCTAGTTTAGTATGTTGATCCTTGAACACAGCTACTTTATGAGTCTAGGTCGTGACTCTAAGCATTTT
AhMXZ24422	A09	59.095	CAAGTGCACACTCTCTTCCTTGC[A/T][T/C]CAGGGGCCACCAAGGTAAAGTTTCACTCTATGACCATTGACTGTGAAAGTCTCTCCTGAGGTTTCATCAAGT
AhEXZ254480	A09	59.29	AATTCCCTAACC[C/T]TTCAAGACCAGTGGGTCCCACAGAAGCTCCACCTACCCCACCTTCTTTTACCTTACTCTTCCCTATTGTTCATATTTGC
AhEXZ288595	A09	59.367	AATTCAAATATGGATCTGTACC[A/G]CAGGAAAGCGTTCTCAATGGTCACACCACCATCTATCTAACTGCCTCAATGCAGCAGATGAATAAATAA
AhEXZ279833	A09	59.578	AATTCTCACTGCAGTGACCAAACAACTTC[C/T]GAGATCCTTTCAATTGAGCTTGACACCAATCCTTATACCTCAAATTGAAGTGTGAAACCTCA
AhEXZ197265	A09	59.687	AATTCAGTTTTCATCTTTGTCGACCTTATTGTGATCGAGCAGTGAATTTAGTTTGTCACTTTTTCCAATCT[A/G]TAGCTTTATAATCAGGCAAT
AhMXZ228330	A09	59.768	ATCATACCCAATATCCATTCAACTAGCACCCTAGGATATTAGGTGTTTG[G/A]AATCAAAGTATAATAAATACATTGATAATTACTATGACAGTCGCAGG
AhEXZ119586	A09	59.818	AATTCCATGGCTCCAAAAAGTGGAAAACCTACTTCAAGAAGCAAGAAAGAAGACAACCCAACAGCT[A/G]TTTTCAAACCTTTCAGACTCTATAC
AhMXZ259321	A09	59.944	TATTGCATAGAAAGGGAGAGATCTTAGTGCCGACCC[G/A]GCTAGGAATCTAGATAGGGCCGCTTGTCTTCCATTTAGCTGTTGTACCTCTTTCACGCAG
AhEXZ277470	A09	60.026	AATTCATCG[C/T]GGCGATGACTAACTTGGCTAACACTATGCAAGCAAGCACTGCTGCAACCACTCAGGCTGTGGAAAGGATGGTTCGACCAGCC
AhEXZ227739	A09	60.167	AATTCCTCTTGAGAGATGCGCGCATGTAG[A/G]GACTGTCCAGGGTTAGCTATCGGACATGTCGGGCTTGGCTATATAACCGACAGACGATATCG
AhMXZ310565	A09	60.227	ACTTACAAGGTTGAGTG[T/C]GCGCACAAGATGTGCTAGCACCATCAACAGATTGACATTCCCGATGTGTGCGTGCGCACAGCTTGCAAACCTTCCTTGG
AhEXZ69713	A09	60.292	AATTCACATGATTGTTACTGTTGG[G/A]CCATTCTCCTTTTCCACTGATTTTGTAGTGCTGGAAATGGAGGAGCACAAGAGTGAAACTCTCATTC
AhEXZ25771	A09	60.404	AATTCTTTGATGAGGTTTCTATTGATCTTCCCCTCTGGACTTG[T/G]GAGCAATTGCCACCCCTCTGTTCGATTTTCGCCCGAATCTGTGGTGAT
AhEXZ228814	A09	60.526	AATTCGTCGTAATACCTCTTGCTATCAGAGTGACACAATCGAAAGCGTGACATTCTGATTGTGAGGATGTTACATTATGGTATCAGAG[C/T]AGT
AhMXZ55416	A09	60.596	GTTATCAGTTTTCTTATTACCTCAGGTACGAGAATCGAACCTGGCAGTACCCCGGTTGTTCCGGTATAGGCAACCTCTGACCAAATGTCCTGG[C/T]TTT
AhEXZ106147	A09	60.709	AATTCTCATGATTTTG[G/T]CATAGCTTTGATGCATTTGTTGGTTGATAACAGGTAAAGAAAGGTATGGAGGAAGTGTGAAGAAAAGAGACTTGG
AhEXZ151749	A09	60.759	AATTCTAGAGCACGCAAAAGTCTTCTCTTCAGCCATC[C/A]TGAAAAAGGAAAAGGAAAGTAACAAGTAAAGCTAAAGGTTTGAGCAAGGAAGAG
AhEXZ438522	A09	60.855	AATTCAACAAGTACA[G/A]AAATCATGGAGGCACTTCAAGCTCAACAGGATCACCTCAAACAGCTCGAAAAAGAGGCCGAACATCAACAGGAAGC
AhEXZ421818	A09	61.017	AATTCAGTTCATATTTGTTCTTGAAA[T/G]ATTTATTTACTTTTCATCAAGTAGGTAGAATCATTTTAGCATGTAGTTGCATTCACATTCATAGG
AhEXZ417689	A09	61.092	AATTCACAGAAGACCACAAGGGAGTAGCACTTGCAAAACCACTG[G/C]AAATGCTTATCCCAAGGCCATTACCGCCAAATACAAACTTCAAGTGG
AhEXZ360948	A09	61.14	AATTCTTGGTTCATGTGATGTATGATTCTCTCAAAAACTGTCTCTCAACAATTTCCTACCGGCAAGTGCACCTGATTTGT[C/T]GTCAAGTAAAA
AhMXZ213345	A09	61.258	CTACCAACTTGTGGCATATAAAGTT[T/C]GGATTGATCCCTGGCATGTCTGCGGGCATCCACGCCAGCAGGTCGGAGTTTGACTTTAGTGTGTTGATCAG
AhEXZ71232	A09	61.309	AATTCTCTGTCTGTT[G/C]CTGAGAAGATGATGGAAAAGGCTTTGCCATTGCTAAACCTGTTTCTTCCACCATTATTGTTGTTGAAACCTTGTTG
AhEXZ73906	A09	61.362	AATTCCCTAGCCTCTCAGGACCAGTGGGTCCCACAGCATCTTCACCTA[C/G]CTCACCTTCTTCTCTCTTCTTTTCACACTTCTTCACACACTCT
AhEXZ93431	A09	61.395	AATTCAGTCTTCCTTGGGGTTGATGGACAGGCCTTGCTCCCTCTTCTAAAAATATT[C/T]TGTGCTCACAAACTTGAGGGTTGATTCCTACTATT
AhEXZ161505	A09	61.418	AATTCTAAGTTTGGTGTCTTGCATGTTTTCTTTGCATCAAAA[A/T]TTTTTTCAAAATATGTTCTTGATGTTCATCATGATCATCAAAGTGTTCA
AhMXZ299566	A09	61.478	TTTCAGA[G/T]ATTTGAATAAAGCTACACCAACGGATGAATATCACATGCCAATTGTAGAAATGTTGATTGACTCTACTGCAGGAAGCAAACTTCTGAAC
AhMXZ214027	A09	61.555	CCATGAGTATA[C/T]TGCTTTTGTTGTCTACAACTTCTTGTTGGGCTCTTTTCTCTCTTTTGTGAGGCCTAAGCCCAATTTTTTGGGTGTCTCTTTTGCA
AhMXZ278151	A09	61.655	ATGGCGTTATCT[T/C]GTAAGAATTGTACGAGTGATTCTTTTATGTCTCCTTTTAGGATTGTACCAATATTGGTTGTTTGGTCTGGGATATCTCCGATAT
AhEXZ197290	A09	61.75	AATTCCCATTTTCTTTGTGCTTCTCGATCAGCTTTTTCCAGAAACCAGCATCTTCCATCTTCTTCTTCAATGCGTCCTTCT[G/A]TTGTTTCACC
AhMXZ20016	A09	61.821	TAGGTCGGACAACGCTAAATCA[G/T]CTCGGGGCAATAGTCTCAACTCCACATCTATGCATGAAGTTCCCAACTACAGAAGGGATTGCTATGATAAAAGG
AhMXZ41066	A09	61.867	ACCGCCGCAAAATCAAAGACCGGCAACTCCTTGGA[C/A]TGCCCTGGTTATGGGTGCGGGGATTAGCTTTGGCGGCAATTTTCAGCAACCGCCGGTATAA
AhEXZ82565	A09	61.917	AATTCAAATGCCTTTTGGCCTAAACACACTGCAAATTTGTACACTTATCCAGGATCAAAGAAACAAGTGTGTTGGAGGAAAAAACA[G/A]ATGAA
AhMXZ190525	A09	61.953	GTGAGTAACGTGCAAGCATCGACACGTACACGCCATGTACGTGTACACATCGCTTG[A/G]CAATTTCATATCAACGTGTACGCATTATGTGCGCGTACGC
AhEXZ242221	A09	62.015	AATTCTACAAAATAGCCGAAAAGTCTTCCACCATGGCAAGGCTAGCTTTTCCTCATCTTATTT[G/T]CCATCTGTTACTCAGCTGGAGTTATCAT
AhMXZ20185	A09	62.072	TCATCTTTTAGCCACTATGGATGCTACTTTGAGTCGT[A/G]TGCAATTTGGTTTATTTTAGGTAGCATTCGGCTAGATTTGATGGAGTTTCCGTAGAAAA
AhEXZ420818	A09	62.155	AATTCAGTAAGGCTGT[G/C]CATTTGATGTAATTGATGTTCCAGCATCATCCCTTAGCTGCCTTGCAATTCTTCCTAGTTGATCCTTTCTTGCTG
AhMXZ222423	A09	62.239	TTCCTTCATTAGTTCA[A/G]TTATTATAATTTTGCATGTTCTTTTATTGCTTTATATGTTCATCTCTTCATTGAAAACCCCTTGACCACCACAACCGGAA
AhEXZ423767	A09	62.3	AATTCCGTGTAGATTTCCTACAATATGCTGACACAGTGTACACTAATGGA[G/A]TAGACCAAGATGTCTACAGGTTGTTGCTCTTTCCATTTGAT
AhMXZ198556	A09	62.389	ACGGCTTGGATAGAATAAAATGCCTTTTGGTCCTTGCGCATCTCCGTGAGGAGAGTAGTCATATCTCAAAGCACTTTTGTCAAACTTGATTC[G/A]GAAG
AhEXZ116448	A09	62.514	AATTCCAATCTC[G/A]GTAACGCGTACTTTTTTGGCTTATAATGGTGACACCTTATAGCCCGAGTCCTGAAATGTTCATGAAAGACCTGTACATG
AhMXZ121360	A09	62.568	AGAAAACAAAAGTGGGCAATAACC[T/C]GTCTACTTCATCATCAAGGCTCTACAAGGGGCCGAACTAAACTATCAAGAGATAGAACAGTTTGCCTACGCC
AhEXZ34789	A09	62.629	AATTCTATACC[T/C]CATACATCAAACAGTTCAATCTCTAGGATTCCTTGCTTAGGCATGTCGTGACCATGAGGGAGATTGCCAGCCCTTTGGCA
AhEXZ220262	A09	62.655	AATTCACGAAGCGATTTAGAGTGGGGCTTG[C/A]TGAAGTCCTCGCATGGGTAAGCTATATCT[A/G]CTCAGGTGAATTGCTCGCATGGGCGATTGGG
AhEXZ273306	A09	62.702	AATTCCTCAAGTAAGGCATAGTTATTCCCCAAGTTAGGCGTGGATCCTAGTGAAGCCAAGTGGTCCCCACGCTTACAAGGCACGCAC[G/A]TATT
AhEXZ424588	A09	62.707	AATTCAGAGCATCAATTTCAAGAACTCCCTTTCTTTGAGGC[G/A]TCCCGATTCCTCTCAGAAGTGTACATGAATTGGTTATTTGCAACCATGTC
AhEXZ96554	A09	62.732	AATTCTGAAGCTGATTTGGAAC[G/A]CCGGTTTGGGCCATCAATTCTTGGGAAAAGTATTGACTATTATATATTGCTGAAAAGCCCAGGATGTCG
AhEXZ45300	A09	62.917	AATTCATGGTTTATGAGGTTTTATGCATA[G/A]CAACTTAGGTTCTTTCCTTTACTAGGATTCAGGCCTTTATCAAGTCCCTGGTCACTCTCTTG
AhMXZ155228	A09	63.021	TAGGTCAGACAACATTGAATCAGCTCGGTGAAATAGTCTCGACTCCA[C/T]ATCTATGCATGAAATTTCCAACTGCAGAAGGGATAGCTATGATAAAGGT
AhMXZ165524	A09	63.09	ATGAAATGATGG[C/T]CTCAATCATATAAATACATGAATACATAAAATAATGGACATAAAGAATCAAACAAATCAAAGATCACATTCATAGAAAGAGAAT
AhMXZ110235	A09	63.247	TCGACCATAACTTGA[G/T]CTACAAAGGTCCAAATGATGCGGTTTTAGTTGGTTTGGAAAGCTAACATCCGGGGCTTCGAAATGATATAAGATTTGCCAT
AhEXZ194731	A09	63.33	AATTCTTGAG[C/T]TGATTTGGAACGCCTGTTTGGGCAATCAAATCTCGGGCAAAGTATAGTCTATTATCCATTTCTGGAAAGCCCAGGATGTCT
AhEXZ101496	A09	63.444	AATTCTTTATCTCTTTCCTCTATCATCATTCTTTTTTCTTCTTTATATCTCACAGGGATTCCTCTATTCTTTGACATAG[A/C]GACTCTCATTTT
AhEXZ425606	A09	63.535	AATTCATGAAAAAATAGAGTTTGGAGAATTTTACGACCATGCGTAG[G/T]CACAAACATTCATGCATACACACAATTGCAATTTTTACAGCCATG
AhEXZ184457	A09	63.665	AATTCCAACATAAAACTCACCGGCAAGTGTATCAGGTCGCATCAAGTAGTAATTACTCACGTGAGTGAGGTCGATCCCACAGG[G/A]ATTGATGG
AhEXZ449515	A09	63.893	AATTCCCATTATCTTCGCTCAATGCGGGGCTCAACAAATTCAGCAATTTGGGTTGGGAGGATGAGAAGGTGCTCATTGTTATAGTTC[C/T]TTTC
AhEXZ286880	A09	63.991	AATTCATCCCTCTTGCCACCCGGAGAAAATCACCATAATCAATTCAAAGACG[A/G]GTGTGAAAAAAAAGTGTGGGATCCCGGATCGCACAAGGA
AhMXZ30863	A09	64.05	AT[T/G]CCAGTCAGGGAGCACTGGCTGGGCGTTCAACGCCCCAAGAGGAATGGCAAACTGGCGTTGAACGCAAGCCAAGGAGCAATGTCTGGGCATTCAA
AhMXZ143631	A09	64.172	ACGTCATAATAATGCCTTGAGAGCCGCAACAGTTGTAGTCCC[G/A]TCACCAAGAAAAGCAGCAAACAAACGACGACGCGACCAAGTACGCCAGACATCG
AhMXZ286869	A09	64.33	GTGAGTCACGTGCCGCTCGTCA[C/T]GCGTGCGTGTCACTGGCTAATTTCCTCCTCACACGCACGCGTGGAGTGACGTGTGTGCGTTGCTTACAGATCCT
AhMXZ204649	A09	64.515	TAGGTCGGACAAGACTAAATCAGCTTGGGGCAGTAGTCTCGACTCCACATCTATGCATGAAGTTTCCAACTA[C/T]AGAAGGGATCGCTACGATAAAAGG
AhMXZ327880	A09	64.688	GTTTTCGAGCTCCCACCTCTTCAGCCAGTTTCAAACCAGCTAGCAATGCTTCTTATTCCGCCTGGTTATTTGAAGCCGGGAATCCGGA[C/A]TTGAGGGA
AhMXZ297545	A09	64.918	ATCAAGAAATTGGGCAATTGTTCAAGCTTAGAGAGATTAGGTTGCCAA[G/T]GAATTGGGATCCAATTACCTAAGATTGCCAAGGAGATCAATGAATGCA
AhMXZ218508	A09	65.088	AACGGGAAG[C/T]ACAATACTATACCATCATAAACAATACTTTATACAAAAAGAGGAATTTCAACACCATTGCTAAAATGCGTACCGACTTCCAACACTA
AhEXZ2780	A09	65.171	AATTCAATTTTCCTACAATTCAAATTTCTTGTTCTGAGTCCTGATTTACTGCTTTGTTCACTTCCCCTGCGCCCAATTCCC[C/T]TTTACATTTT
AhMXZ128293	A09	65.323	CTTTTGTTTCAAGGTCCTTTCAGGTTCAGGGTCAGCCTCAACAA[G/A]AATGGGTTTTTCTTTGCTCCTGCTCATATGAAAGAGAAGAAAACAAGAAAAT
AhEXZ54911	A09	65.597	AATTCATAGAGTTACAGAAGGATTCAGTGCAAAAAGCA[A/G]AGAAAAGAAGTTTGCTGGCAAGAAAACGCCAGTAAAGGGTACTTTGGGCGTTA
AhEXZ381672	A09	65.687	AATTCATGGACCATGTTTCTTCCCATATTCATCTCAGGATTAGCTAGGATTTCCCAGCCTCTATTT[C/T]GAATCTACTCTTAGATCTCCGGATA
AhMXZ345252	A09	65.883	TTCGGATCAACCATAAGCTTGCTACGGTTCAAGAAAGAATAG[C/T]TGTTCTAGATCTTCCTCTGACTACTGCTCAGCGCAAACAACAACAACTTTTCAA
AhMXZ30257	A09	66.067	GTAGATCCTATTAGTTAGAGTCTTCGTGATGAAGTTACTCTCTAACTTTGTCCAGACGCCTACTGCAGTTGTTTCTT[C/T]GTTCACCAAGAAAGCAACA
AhEXZ368601	A09	66.303	AATTCTGAAAAAGAGGGAGGTAATTTTCGAAAATTAGAGA[G/A]AGAAAAGTAGTTAGGTGATTTTGAAAAAGATAAGAAATAGTAAAACAAACA
AhEXZ116871	A09	66.706	AATTCAGTTTCAAAAAATATTTTTGCACACTCATGTTTCCAGCGAATTTCTGAAT[C/T]TTCAAAGAGCTTTCTTTTATGTTGGATTCCTTTCAT
AhEXZ426646	A09	66.86	AATTCTGAAGCTGATTTGGAACGCCGGTTTGGGCCATCAATTCTTGGGCAAAGTATGGACTATTATATATTTCTGAAAAGC[A/C]TGGGATGTGT
AhEXZ93804	A09	67.018	AATTCTCTATATA[G/T]CGGCCAACAATCCTCCTAGACCCATTTATTTGAGCACTACTCCAACCTTTATATCTCATGTTTGATGCAACAACCATA
AhMXZ202407	A09	67.225	GCTTTCAACCATAGCACAAGAGGCCATCAGCTGCCTCTCCCTCTCACGAGATTTAGAGAGCTCATCTTTCAGCCG[G/A]TCCCTCTCCTCTTTCAACCTC
AhMXZ331232	A09	67.485	TGGTATGCGCTTGGAAGTACGGGCGAAGTCATCGGGATGTGAG[T/C]ATGAGAGCGTAAGCAAACTTTTCTATTTTCTGGTAGTTCAGCTCTGACCCCTG
AhMXZ65810	A09	67.615	AAAACCTGCCTTCA[G/A]TAGAGCTCGCACCTGTTCTTCTACAGCTTGAGAGCATTCTGGTCCTAGCTTTCTACGCCTTTGTTGTACCGGCCGAGATCCT
AhMXZ175492	A09	67.742	CTTCTCTTAGATTTCGCTTCAAGGTCCTTTCAAGTTCAGGGTCAG[T/C]CTCAACAAGAATGCTTTTGTCTTTGCTCCTGCTCATATGAAAGAGAAGAAA
AhEXZ413979	A09	68.126	AATTCTAGAATTTAGAAAATAAATAAGTGAACTTTGTTCACAAGAGAAGG[G/A]CATCTGGGGGGAGCATCTACGGATCCCTCACGTGTCTCTCT
AhEXZ266799	A09	68.551	AATTCCTGAACCATGTTTCTTTCAACCTTT[A/G]TCTCAGGATTGGCTAGAATTTCCCATCCTTTGTTTCGAATTTACTCTTGGATCTCCGGATA
AhMXZ206880	A09	68.99	ATAATACTTGTTATGCAGTAATGGAGAATATGTTGGAGTTTTGAAGATACTTTGTCTTT[T/A]GAATCTCTGCTTTCCTACTGTCATTTTCTTCACGCAC
AhMXZ124516	A09	69.869	TGAAGTCATGTGCCGACTGC[T/G]ACGCGTGCGCGCCTCTGGCCGATTCTGCAATATGCGCGCGAGCGCCTTGTGCGCGTGCGCGTGCTTGGCTGATTTC
AhEXZ30784	A09	70.085	AATTCATTGATGAATGAATCCATCTCTTGATCAACCTCTTCATATTCTTCAATCTCAATATACACCATGCCATTTTCGTCTTCCTTGG[A/G]AGG
AhMXZ336713	A09	70.208	ATGCTTTATTTGATTCGGGAGCATCACATTCATTCATTGCATTTGAGAAAGCCC[A/G]TGAGTTAGGACTCAAGATTGTAACTTCAGGTTATGATCTAAG
AhEXZ302150	A09	71.356	AATTCAGATAGTATTATTGATTCTCTTAGTTTAGTATGATGATTCTTGAACACA[G/A]CTACTTTATGAGTCTTGGCCGTGGCCCTAAGCACTTT
AhEXZ214173	A09	72.821	AATTCTG[C/T]GTCACAATTCAGCTACCATTCCATCAAACATTTCTCCAGTTGAAGCAGTTTGGTTGCAATCTTTCTACAATGAGACAGAGAAAG
AhEXZ99121	A09	73.355	AATTCCACAAGGAGGTATTAGAAAAATGTCATCTTTGCCCTT[C/T]ATATTTAGTGAATTTTGACACTCTAGCTGCTAAAGGGATCAATTTCACT
AhEXZ76949	A09	74.046	AATTCCTCCTCTGAGGATTCCATGGTTACATAAGCAA[T/C]CTTTTCTTTTCGAGTAAACGGTTTACTCTTTGACCTCTGCTCATTCCTATATTT
AhMXZ135217	A09	75.831	AGTACG[C/T]GCTTGTGCGCTTATGTGTGCGTGTGTGCGTGTATGTATGTATGTACGTGCGCGTCTAATAGGTTGTTTAGTTCGGTGAGCCCCTATCCAA
AhEXZ384690	A09	80.276	AATTCTTTCTTTCTTTCTTTCTTTGTTTCTTTCACTTTCTGTTTTTGAGG[C/T]ACTGAAATGGCGTTTTCAGCAGAAAAGAGCAAAATACATTA
AhMXZ87971	A09	87.938	AGTTACACTCAAAGTTCATAATAGTCCTTGAACATAAAAGTTT[T/C]CCATATTCGCC[C/T]TTGAAATTGCACTCCAAAACTCAAACTTATCCTTTCAACAA
AhMXZ157757	A09	92.61	TTAGGGTTTCTCCATCGTACTATATAATGGTCTATAAGAACCC[T/A]AATTCTGTGTTGCAGTCGAAAAAGGAAAAGATGACGACTGTTCCAGGGCAATT
AhEXZ274590	A09	96.379	AATTCAGTACCAAATATAAGTATGTGTTTGGATTGAGTTTGATTGTTCGAATGA[G/C]TTAGAATAAAATTTCAAAAATTGAATGAACAACAAAT
AhEXZ226035	A09	102.933	AATTCAACCAGTTCTCGAAAAAAAA[T/A]TTTCATTCTTTTTACAGTCTAAATCAAGCATTCTTTCTCCTTCCAGTTCATGGATTTTAGGAACGT
AhEXZ207234	A09	118.691	AATTCGAGAAATTATGTGAATCATGCAGTGCCGAATTGGTTGAAATTTCTGCTCTTAGGATGTAAAGTCCTTGTTGCAAGTCAC[C/A]CTTTCCA
AhMXZ130294	A09	133.279	TGGATTTTTCTAAATGACTCACA[C/T]AAATGCCTTACCATTGAAGTGAAACGACAAAGAAAGATAAAACATACAAACTGAATATTCAATGATAGATTAT
AhEXZ416881	A10	0	AATTCGTTGCTTGAAATGTTCCTCCTTTTTTGAGAAATTCATATCAAACA[C/T]CCCAATTGAAAATACCGGTGGTGTAGGGGATATCAGCGGTG
AhMXZ8982	A10	11.934	TGTAATCACAATTTGTTATATAAACTAATCTTATGATAAAATTTTTGTTGGTCTCCAACTCTATAGCTATAGCTTGTATCCAAA[A/T]TTCTCCACAAGT
AhEXZ123224	A10	19.77	AATTCTAGGCTAAAGTACCTACTGTCAATATAGGTTTTGAGTTCTTGATCAAGTTGAAAAGCTTG[C/A]GCAGATAGTCGCTTTGTGAGTTCAGC
AhEXZ150371	A10	29.063	AATTCCCAAGCATGAAGCAATAACCGAAAA[C/T]GGAGCGATGAGTATCGGCACAGGTAGCCCAGTCAACATCGGCAAATCCAGTGAGATGTAGA
AhEXZ361172	A10	38.395	AATTCTAATATGG[C/T]GCATTTACCTTGATCTTTGGGCGTGGCGTGGTAGAAAAGAATTGGAACTGTTCCGTATCAAAATTGAAAGCCCATATT
AhMXZ63764	A10	44.792	TCATCAGATAAATTGAAATCAGAGTCCGCAACATCTTCTTCA[C/T]TGCCAGCTCCCAGATCCTTTTCCAAGTTTTCTAGCATCATACCCACTCTCTCTT
AhEXZ348257	A10	47.38	AATTCAACATGAGCAGGAAAGAGAGAAAAGGTGAGAAGGGCATAGCAATGAGA[G/C]AGAAAAATACAGTGAAAATTTCAGTCACGCCAACGGTA
AhMXZ196196	A10	49.627	ATTTATCT[G/A]GAGAGAAAGGAAGAAGGTGCATTTTTGTCATACAGCAGAATTTGCAAACATGAGAAGTGGCTTTATTTGATTGAACATTCAAATTACA
AhMXZ38718	A10	51.581	GGATA[C/T]CACCATAAGCCGCTCTGCCATCTTCACTAACAGAGCCATCCAAATTCAGCTTGATAAAAGGAGGAGGAGGTGGCTGCCACTTTATAAGCTT
AhEXZ74285	A10	54.55	AATTCCTGAGTATGCGACCAAGTTT[T/C]TTTTCTGTATGATTTCTTCCATGTTTTTATCTTTTTAGTTTATCTTCTTGTAAACTTTACTTTTCA
AhMXZ89024	A10	55.374	AATTGAGCGGTTTGAAACAGTTTTTGGTTTGGATGTGATTTTACGATTTTTTTGGGA[C/T]TGGTTTGGATCTGAACACCCCTACGCATGACCCTTGTGC
AhEXZ358069	A10	56.453	AATTCGAAAGATGATGGAAATGAACTGGAGAGTAAAGGTGGTTCATGTAATGAGAGAGGCGAATAAAGTAGCC[T/G]ACACCTTAGCGAACTCAT
AhEXZ78336	A10	57.323	AATTCGTCACCACACCCTACTACCTCATTCAATTTGTGCCG[C/G]GCCCCACTCGCAACTGTACTTTCCCTGTACATACTGCTGATCTCAGCCCC
AhEXZ367021	A10	58.122	AATTCCAAATAATTACTGTTCGGTAGTTCGGGTACC[A/G]GACGATTCGGGAGGATCTTTGAGTTGATAGGTGGGGGGTGGCCTAGGACCAGGTT
AhMXZ60022	A10	58.775	CCCTTCTCTCTCTT[G/T]CTTCTTTGGTGTTTTGCTTGGTGAAGAAGCTCTTTCACTTTCGTTCTTTTTCTTACTTTTCTGAAGCTGATTTGACTTGGTC
AhEXZ111085	A10	59.282	AATTCATAACTTGCCATGACCGATTGCGTCATCCGGAACAACCATGATGTGAAG[A/C]ATTATTGAAAACTCCCATGAACATTCACTAAAGAACC
AhMXZ259227	A10	59.511	ACT[C/T]GAATTGGGTGCCTCCTTCTGCTACTCCCCCTGCAGATATAGCGACGATGTTGACAAAGACCATGGTTGGTGATTCGTCCAATGCTCCCGAGTC
AhMXZ130652	A10	59.893	TCTCCATGTTCTTATTTTTCTATTTT[C/T]GTTCCTTATGCTTTATGTTTTGTCTATGTTTATTACATGATCATTAGTGTCTAGTGTCTATGCCTTGAAG
AhMXZ268277	A10	60.154	AAAAAGAAAGAAAGAAAGAAAGAAAAGTGCAAACGACGTGTAAGCGTCGATGACGCACACGTGTCAGATGGAGGTTCGAGTTTATGAAAATGACC[T/C]G
AhMXZ321576	A10	60.377	TAGGAAACTCCCTCTTGCTTGAGAGATGTCC[C/T]AGGAGGTCTTCCTCACTAGGATTTTCGTCCTCCTCCTCCCTTGTGTATTCGGCCATATTGATTAC
AhMXZ140640	A10	60.586	GTTAG[C/T]ATGTGCTTTAGGCAGGTTTTTTGTAGAATCAGAGTATGAGTTATACCTGGGTGCTCCAGTGTATTTATAGTAGTGTGGAGTGACCTTTCTG
AhMXZ25179	A10	61.055	GTTTGGTGTTGACGCTGCGCTTATAGGTTTTCTGGCACAAAAGGGAGGCGAATCATCTT[T/C]ACGGAGGAGCACAAACTGAAGAATAAAGCAACCGCTA
AhEXZ79621	A10	61.181	AATTCACATAATGAGCTGCAGACTGCTCGTCAGCAAATCCCTTCTTGTTGGCCTTCACGGTACGGGTATTGTTGAAGGTCT[C/T]CGCCAGTGTC
AhEXZ436188	A10	61.473	AATTCCTCTAGCTCATTCAACTGGAGCAATCTTCTCTCTCTAACTAACTTGGCATCAAGGTTTAGGAATCTAGTTGCCCA[G/A]TAGGAATCTGG
AhEXZ117875	A10	61.678	AATTCGGACTAAAGAGTTGACTAGGAATCGGTCCGAAACCCACACCACATACTCTACTCGGTTTCTCTTTTTCGAAAACCTGAG[C/A]AATTGAA
AhEXZ297752	A10	61.797	AATTCTTCTTCCACGAGAGAATGATTTGCAG[C/A]CCTATGAATGGTGTGACTCCGATTGGGCTAGTTGTCTATTCACTCGCAAGTCAATCACAG
AhEXZ444248	A10	62.03	AATTCCTTACGGTTTTGTTTCCAGTTAGCTGTGC[G/A]AGGGTTTGAGTCGTTCTTTCTTTTGTGTCTTTAGGGAATGGGATACTTTACTCTGAC
AhEXZ394530	A10	62.207	AATTCGAAAGAAAAACATGACGTATGCGTGTATTTGAAGAAGAAGAAGAAGAAGAAGAAGAAGAAGAAGAAGAAGAAGAAGAAGAAG[A/C]A[G/C][A/C][A/G]
AhEXZ408028	A10	62.393	AATTCACAGATAAATTGAAGGCGGTAAGGGGTCCCTTAGGGAGATGGCATAAGGAGAACTTTGGTGATATGGACAAGAAGATCTC[G/A]AAGTTT
AhEXZ57231	A10	62.575	AATTC[G/A]AATTGACTTGTTTCGAATTACATTTTACTATGCCATACCCAACCAAAACGAAAAATCCAGAGCAACTAAGGAAATCTATAGTAGAA
AhMXZ289161	A10	62.671	TTGGATTGTTAGAATTAGGAACAAATAATATGTTG[T/C]TCATCACCATGGAAGAAGAAGGTGAAGAATTATAATTGGTTTGAGGAAACGACGACGGTAG
AhMXZ54308	A10	62.71	TGGATGTGGTAACAGCCTATTTATATGGCTCATTAGATGGGATATCTATATGAAAGTTCCTGAAGTACTAAAGATATCTAAACCAT[T/C]CAATGAATAT
AhEXZ161202	A10	62.845	AATTCGCAGTGACGCGGCCGCATGGCTCACGCGACCGCG[T/C]GGATTGGAAAAGCACAAGTGACGCGGAAGCGTGGACGACGTGAACGCATGGC
AhMXZ15987	A10	62.982	AAAGTGATAAACATTCAATCATCAA[G/A]AAAATCAATCATTCATGCATGCAAAAGGACCAAATTGAATACACTAACAATCAAGTGAATGAAAATGGCCA
AhEXZ192503	A10	63.161	AATTCTGAAGCTGATTTGCAA[C/A]ACCGGTTTGGGCCATAAAATCTAGGGCAAAGTATGGACTATTATACATTTCTGGAGAGCCCAGGATGTCT
AhEXZ72470	A10	63.269	AATTCATGCAAGTATTTGCAGCATTTTTACCATAATTATTT[C/T]TAGAATTTTGGGTATTACCTTCTACATACAACGATGTATTTGTAGAAGTT
AhEXZ55887	A10	63.432	AATTCAGCTACAAAGTCGGCTAACCATTGTGGTTTGACGGATCCTCGTGGTTGA[C/T]ATAGGATGTCAAATTCTGAGAGTTCGATGGACCACTT
AhEXZ99706	A10	63.712	AATTCGGATGAAG[C/T]TGAGATGGGGCTACATTACAAGACCATAACAGGTCGGTCTCAAAAGAAGTAAAGGGAAGGGTAATGTTCATTTGGCTA
AhMXZ81013	A10	63.847	TGAAGTCACGTGCGAGCAGTGACGCGTATGCATGGGTCACACGTACGCATCGCTTGACATTTTACCATCTA[C/T]GTGTGCACGTCTGTTGCACGTACGC
AhMXZ39390	A10	63.921	GAGGGCGCAGAGGGC[G/A]ACTGTTGCCAGGAATATTGCCGCCAAGGCGGCTGAGGAGGGGTCCTCTCAAGTGCGTGAGAAACCAGCAGTGCCGAGTTCC
AhMXZ251610	A10	64.033	AGTATCACATATTTGTAGGAAGTCAGAGATGAATTTATTGGGTCTTCCTGTGGGTGTCCATGAAACTGGCAATTTTGTTGCA[C/T]TAGGAAGATCAACT
AhEXZ143119	A10	64.249	AATTCCGAGAAAGGGCAGCTGGGCAGATGGAGATTGAGGAGCTCCGTGAAGTCGAAAGGAC[G/A]GAAAGAAGACAACCTATGAAGGAAGAAGAC
AhMXZ269541	A10	64.417	GTTCTCTTTATTCTCTTTTATACGTTTGAAACAACAAACCAACCTCTTCTATTC[G/T]CCTGACTAAGATCTACAAGATAACCATAGCTTGCTTCCAACC
AhMXZ158529	A10	64.55	AAGTCCACTCTACTAGCACCATCCTCACAGAACAAATTA[G/T]CCAACATACCTTCATCAGTTATGTTATACTTGACCATGGATATCGGTTCTATTGCAG
AhEXZ183563	A10	64.66	AATTCTAACTAATACTAACCACACCGCTGTATCCCACAGCCTCCACCACCATAACCTATGTG[C/T]GATCCCATCGCCACCGTGATGTGGTATTT
AhEXZ408714	A10	64.805	AATTCGCC[G/A]ATGCCACCTCCAAAAAGTTTGCTGTAGGTGTTGAAGCATTGTTCAAAGTTATTGTTGCTTTCACCGTAGCTCGTGAAGGTCTC
AhEXZ12636	A10	64.915	AATTCTTTCATGAGAAGCTCAAGATCTGATGGTATTTGAGATGAATAACGAGATGGTGGCTCATGGTATGAGTAGATAGATGGTG[G/T]CTCTTG
AhMXZ231031	A10	65.083	GTTTTATAACTGTATGTTGGCGTTCTAGGATTGCCTCTGGCATTTCCAAGACCTTATATATCATAT[T/G]CATGACACCTTTACCATGTTGAGAACCCCC
AhEXZ41968	A10	65.269	AATTCATATTGCTTGCCACCCGGTGGGAATAATAGTGATCCACAAGAAGAC[G/A]GGTGTAAAAGCAAGGTTTGGGACCCTGAAATTCATTCCCA
AhMXZ119922	A10	65.39	TGAGATCACGTGCAAGCATCGACGCGTACGCGTGGGTCACGCGTATGCGTCGCTGGCCATTTTTCTATCCACGCGTG[C/T]GCGTCTATCACGCGTGCGC
AhMXZ255830	A10	65.516	TGAGGTCACGTGCGAGCAGTGACGCGTACGCATGCATCACGCATACGCATCGCTTGGCATTTTCCATCCACGTGTACGTGTCATGTCACGTGTA[C/T]GC
AhMXZ124149	A10	65.638	CTGTTTTCTCATATATGTTTCACACCAATTCTACT[G/A]TTTGCGTTCTCTAATTTCTGAATTACTGGTTTATGCTTTTGAACCCCAAAACATCACTTTT
AhMXZ133746	A10	65.685	AAAAAAGGCACGCAACGCGACAGCGT[T/C]GCCAACGCGTCCGCGTCATATGTGCCTCAAGGAAGAAAAGAGATTTTACAGGGAGTCATGCGAGAGCGTG
AhMXZ70270	A10	65.847	TGGAGCAGCGTGATTCACTAAAGTGAAATCGTGGCCAGC[A/G]ATTTGTAGCTCATTTTGGGCCCAATCCAGCTCATTTCTGATGTTATTGTACCCAAGA
AhEXZ172452	A10	65.908	AATTCAATCAGCAATTAGAATTTCTAACAAAACACCTAGCCA[A/T]ATTCATGGAGATACTACAAGATACAATAATGGCTAATATGAATATGGAA
AhEXZ120154	A10	65.986	AATTCTGAATTTTTGCAAGACTAAAACAATTTCGAACAGTTGAAACGTTCTAGCATTTGTCACGGGGTTGAATG[T/A]GGTTTTGCCTAAGTAAA
AhEXZ86332	A10	66.055	AATTCGACCTTCAATACAAAGCTCGGACAGCCATCAAATCACAATATCTGGCTGACTTTATTT[C/T]CGAGTACACTGACACCCCGGATACTCCC
AhMXZ232852	A10	66.206	CTCCAAGAAAAGCCTATGCACGTGAAAGTTTCAATGCTCAACCCAAGCAC[T/C]ATAGTTATCAGAATCGGACCGGACTGACCGGTTCGACCAAAAAATT
AhEXZ388554	A10	66.291	AATTCGAACACAATCAG[G/A]ATATGATTCCAATATTTTATGACAATCAGAATGTCTTGCATATAATAAGAAATCCAAGCTTTCACTCAAGAACG
AhMXZ257306	A10	66.375	TGGAATCTCTATTGTCTCTATATGAGCCTC[A/G]GATTCCTTTGGGTCCTCAATAGAAAACTCCTTCTTGGTTGGGAGACGTCCCATGAGGTCTTCCTCA
AhEXZ389741	A10	66.424	AATTCCGGGGTCCCAAATCTTGCTTTTGCACC[T/C]ATCTTTGTGTAGATCATCATGATTCCCTCCGGGTGGCACGCGATTGAAATTCTCACTAC
AhEXZ60862	A10	66.477	AATTCAAGCTCCAGGAGGATGGAAACTATGTTGACAACTTGGAAACCAAGTTGGCAATGC[C/T]CCTATAAGAAACTCCATCCCTGGAAGGCAAC
AhEXZ16709	A10	66.569	AATTCATTCTAGCAATCAATACTCTTGGGGCCTTGTCACTTGCTTCACCTTGCTTGAAGG[C/A]GTTATGCACCTAGTTTGGGATCCCGGAGGCC
AhMXZ129426	A10	66.661	AGCAAGAAAATGA[G/A]TAGATCTAGATCTAGAGAAGAGAACGAAAACCCTAATCTAATCCTAATTCTAGAGAGAAGTGAGAGCTTCTCTCCCAAGAAAC
AhMXZ146557	A10	66.736	CAATATGATCCTCCATTGTGGCTGAGAAAAATGTCTCTCTACAAAGAGGAAGAGAGGTTTGAAAAGCTTTTATTGCCAAGCTGCATGTCATCTA[C/T]GG
AhEXZ43033	A10	66.802	AATTCACAAGGACCTTTCT[C/T]TAGTTCAACCTTGACGACAAGGTTGAAGTGAATGAAGGGAGTAATGTAAGATAGAAAATTACTGTCCAAGAG
AhMXZ310778	A10	66.848	TGCTGGTATCATCAATCCTAACCAGAGTTACTGGAAGCGTCAGACCTTCTCTTACTTGGACTGATTCTGGTTG[C/T]AGGACATAACTGGGTCAAAAGTG
AhEXZ1716	A10	66.913	AATTCCGACCTCTTCGCCTGGAAAGCCTCTGACATGCCAGGTATAGATCCCGAGCTCAT[A/G]TCACATAAACTGTCGGTGTACCCCTGATGAGC
AhEXZ208424	A10	66.983	AATTCATGGCGCACCTCCGACCTTCCGAGCTTGATTTCTTACAATCCGTAACTCCAATAAAAAATCTAATCCA[G/A]TAAAGTGTTCGTATCTTT
AhEXZ454355	A10	67.062	AATTCTGATTACTGTATAAAGCCATACT[G/A]GATTGCTAGTCAACACCACCTTCATTCATGGGGAGAAACCTTTAGTGGGGATCTTTTTGTTTC
AhMXZ80190	A10	67.079	[G/A]TAGTAAACTAGTAACCTAGGTTTACAGAATATGAGTAAACTAAGATAATTGGTGCAGAAATCCACTTTTGGGGTCCACTTTTTGGGCTATTTCTGG
AhMXZ61655	A10	67.121	TGAAGTCACGTGCAAAAATTGACGCGTATGCATGGGTCACGCGTACGCATGGCTTGGTAATTTGCTATC[C/T]ACGCGTACGCGTCATGTATGCATACGC
AhMXZ220786	A10	67.24	AAGTTTGCACCGTCCTCGGTGCACTCAAA[G/A]ATGAGCGAGGGGGTATGGCGACTCTCCGGATTGCTGCGTGTTCTTAGTCTTGCTTTCATTTCCATGT
AhEXZ78424	A10	67.306	AATTCAGACTTGAGCCTTCAAATTCTCATATCCATCAGTCACACAGCC[T/C]ACGAGATGACCTTGTAGCTCGGCATAGTTGGCCTGGGCAGATT
AhMXZ79573	A10	67.366	GGAATTTCTAACTATCAGATCACCGCTGTCCCACAGCCTTCTCCAGCCAAATTGCCATGC[G/A]ATCCCATCGTTACCGCCTTCCGATTCTCCTCAATAC
AhEXZ424972	A10	67.442	AATTCAGATAGTATTATTGATTCTCTTAGTATAGTATGTTGATTATTGAACACA[G/T]CTACTTTATGAGTCTTGGCCATTACCCTAAGCACTTT
AhEXZ159969	A10	67.524	AATTCTCCACTTTGCATG[C/A]TTTTCTCTTCACTTCTTCCATCCAATCCTTGCCTTATAAACATAAATCACTCAACAAATATATCAAGGCATCG
AhEXZ296735	A10	67.566	AATTCATGTAGGAGGTAGTGTTTTATGATGTTTGTGTATGTTTTG[A/G]ATTGTTTTGGTTTTTGAAGTTTTGGAAAATTAGAGAATTGTCACTT
AhEXZ427148	A10	67.652	AATTCTAGAC[C/T]ATGCAAAAGTTCTAACGTCAACCCTAGTATCTAGTTTCATTATAAATAGGACCTTTTACTATTGTATTTTCATCTTGCTAT
AhEXZ121803	A10	67.709	AATTCTTCTCCTCTTCCTCTGAGGTTCAGACTTTCGTTGTAACAGCGGTGCACCATCTTCTGATATGCCTTTATCGTGGCTATTCCTCCT[G/A]C
AhEXZ266398	A10	67.771	AATTCGCAGTGACGCGGCCGCATGGCTTACGCGACCGCGCGGATTGGAAAAGCACAAGTGACGCGGAAGCGTGGACGACGCGAACGCA[T/C]GGC
AhEXZ134905	A10	67.824	AATTCATTGAATACCATTTTCTCATCATGTAGCCTAAGGGTAAGTTCACC[T/C]TTTAGTACATCAATGATGGCTCCAACAGTAGCTAGAAATGG
AhEXZ277905	A10	67.889	AATTCTTGAGCTGACTTGGGACGCCTGTTTGGGCCATCAAATCTCGGGCAAAGTATGGACTATTATACATTACT[G/A]AAAAGCCCAGAAAATCC
AhEXZ238747	A10	67.998	AATTCAATTAGCCATACAACGCCGATTTTCATCCTATGCGTACGCGTCGCTGACGCTTACGCGTGGATTGACAAAACTGCATGCGAC[A/G]CATA
AhEXZ182291	A10	68.03	AATTCAAACACGCATGGGGGAAGCAGAACAGATGAGGAACTCAAACTAGAAGACGAGGCCTGAGG[C/T]GAGGCAGAACAGAGAATGAACGTCGA
AhMXZ49896	A10	68.1	GGAAAGGGTGCTGTCGCAGTAGTGAA[C/T]AGTCCTGCTTCTAGAAGACAGAACTTTCTCTATAAAATTCGAATTGTTCTAAAATTTGGACATCCTAATA
AhMXZ65645	A10	68.249	AATTCTG[T/C]AGGTCACGCACGTCATGCGGACACGTCATTCACGCGGACGCGTCATTCGGCGCTTTTCTTTTCCATGCGGGTGCATCGTCCATGCCTCT
AhEXZ381868	A10	68.334	AATTCGAGCAAGGGTTTGAGTTCTTCCC[T/C]TTCCCAGTGTTCTGCACTCTCTCTCTTGCTTATCTATCTTGGGTAATGCTACTTGTACAACAA
AhEXZ412991	A10	68.379	AATTCGCTGGGGGCGATTTTGGACCTGATTTTGACC[C/T]AGTTTTTGGCTCGGAACAGCAGACTAGAGCCAGAGAACATGCAGAAACAGAACAA
AhMXZ218679	A10	68.524	TTCGAATCTAGCCTCCGGGATCACTATCCTCTTGCTCATTATTTTCTAATAATATTCCTCATGCTGCTTGGTGTAGAAT[T/C]TGAAGGACTTGAAAACA
AhEXZ167376	A10	68.58	AATTCTACAAAATAGT[T/C]GAAAAGTCCTCTAGCACGGCAAGGCTAGCTTTTCCTCATCTTATTTGCCATCTATGTTACTCAGCTGGAGTTATC
AhEXZ3790	A10	68.718	AATTCGCTCTCGCT[C/T]TGTGAATCGCTGAAATTCAAGCCAATTTGGATTACACGTAATAGTGAGGAATAAATTTGGATAGCCAAAATAATGTT
AhEXZ104002	A10	68.757	AATTCAAGTTCAGTGAGTAATACATGAGACATTGATGAGCGGATAATTTATACGCTTTTTGGCATT[G/A]TTTTTACATAGTTTTTAGTGAGTTC
AhMXZ175376	A10	68.853	CAGCAGTGGATTATAAGGCACAACAAATCTGTTGTCAATATCAACGTTGTTGATCTTCA[C/T]TGTCACACCCATATTACGACGTCTATAAAACGGATAG
AhEXZ338782	A10	68.942	AATTCAAAAATGAAAGTCCGCCCCCTTCTAATCCTAACTAACACCTATTTATACACTTTCTATTTTGG[T/A]TCTAAGAATTTTGAGTGGGCTTG
AhEXZ170097	A10	69.017	AATTCACCCCCAGTGATTTGCATTATTGAGCTCACGTGTATG[C/G]AGTCGTGCGTACGCACGACTTATGATGCATACGCACAGTTGCGCAAAAT
AhEXZ243319	A10	69.109	AATTCGGAAGGTCTAAACCTTGTCTGTGGTATTCTGAGTAGGATTCAATGATTGAGGTTTAGACCACAGACAAG[G/T]TTTAGACCTTCCGGATT
AhEXZ96968	A10	69.2	AATTCATATTCATATATATTGCAATGACCTTATAAATAGAAGAAGTATCTAAGTTAGTAAGAA[A/G]GACAGCTGTCCCAACATGACTAATGTAA
AhEXZ17641	A10	69.275	AATTCTCTTTA[G/T]CTCTCTATTTTCCAACTCAGCCTGGCCATTAGTTTGAGGGTGGTATGGTGTAGCCACTTTGTGAGTTACTTCATACTTAT
AhEXZ192589	A10	69.382	AATTCTCACTTTGGCTATGAGTTTGGTTCTAATTATGTTGTAGGAAATGACAGCTACAATGAAGATGTATATCAAGGATGGGA[T/G]AATCAAAG
AhEXZ288446	A10	69.436	AATTCAAAAGCAGAGAGGCAGACATGCAAGGTGTGAAGAATTACAG[A/C]ATTTGGAGAAGTGCTGAGTATCGAGTTGTAGAGTTGGATCAGCTA
AhMXZ108175	A10	69.542	GAAGAAATTCCGAACCAATGGTGACCTTTCATCAAGTTTTTGGCGCCATTGCCGGAAAATT[G/T]CAATGTGTGCTTTTTATTGGTTATTGTTTATATGT
AhMXZ100110	A10	69.677	ACTCTGGAAGCCGTTGAATGAATGGTTTGAACCAAAGGTCCATCAGCATTAGGCTCCAACTCAAGATCAACCAAAGG[A/G]GACAAGAACTCAATCAAGA
AhEXZ388722	A10	69.792	AATTCGCAGAAAATGCTGGGGGCAATTTTGGGCTGAGTTTGGACCCAGTTTTCGGCCCAGAAATGCATACTAGAGT[C/T]AGGGGACAGCAGAGA
AhEXZ105754	A10	69.97	AATTCGAGGCAGTGATCAGT[A/C]CAAAGATGTTGATAATGAAGTTTATTGCTGAGGACGGATCTGTGGGATCCATAAAGGGAGACTTGGAAACA
AhEXZ173209	A10	70.044	AATTCCAGATTCTCTGCTTCTTT[G/A]CATTGGCATTTAGACACCTAGGAACTGCTCCCTGGCTGGCATTCAACGCCAATAATGCTCCCCTCTTT
AhEXZ414463	A10	70.141	AATTCATGGATTAGCCAT[C/A]TGAAAGATGTATATTCAAGCTATTGGTCGTCCTTATCCGGTGAAAGACGCATTCTAACCCAAATGGTCGCGGG
AhEXZ131512	A10	70.292	AATTCACGGAGGCAGTTTTGGGGTTCTTCCAATCGGCTTTGCTACC[T/C]AGGGGATCGAACGTCACTTGGGTGGCGTTAGCGCCAAAATTC[G/T]TT
AhEXZ179341	A10	70.378	AATTCAGATGCTTAGCCTATGAGAATGCCAAGCTCTATAAGGAGAGAACCAAGTTATTGCATGACAAGAAGATTG[C/T]CGTTAGAGTCTTTGAG
AhEXZ26716	A10	70.447	AATTCTGAAGCTGATTTGCAACGCCGGTTTGGGCCATCAAATATCGAGTAAAGTATGGACTATTATACATT[G/T]CTCGAAAGCCCAGGATGTCT
AhEXZ103529	A10	70.529	AATTCGAATTAGGATAATAAGTAATAGGGTATTTTTGGCACATG[G/A]AAGCTATCTGTCTTGGGTACAACTGTCGTTTTATTCTTATATGGATA
AhEXZ147141	A10	70.704	AATTCGTTGTGGTATGATGATGACACAGCTCGATTCCTCATGTGGTATGATGATGGCCAAACTAGCTCCTC[G/A]TGATTTTCTTTATCTTATCC
AhEXZ134927	A10	70.812	AATTCGTAACAATTGAAATCTTCGACTATGTTCTTGTTGATGACCGAATTAGATGCTGAGTGTTTGTCCCCTACAATGG[C/T]TGATTCATTAGT
AhMXZ218433	A10	70.982	TTTTGAAAATAACGACAATAAATGGGGAAAATAGTCACAAGCGAACAAAAAACGTGCCATATATGGCATGAGTAAGGGCTAAGA[G/T]CAACTCCAACAC
AhMXZ292601	A10	71.104	AATAAAATAAAATACAATGAAAATAGAAATAACATAGATAAAGGGAGAATGAAACATGACCACCTCAGTGACGGCGGCTACTACTCCCTCTG[G/C]TGAA
AhEXZ142471	A10	71.174	AATTCTGAAGCTGACTTGGAACGCCTGTTTGGGCCATCAAATCTCAGG[A/C]AAAGTATGGACTATTATATATTTCTAGAAAGCCCAGAATGTCT
AhMXZ308318	A10	71.306	GAGTAAGAGGAAGATG[G/A]TTAGTGGTTGGAGTAGAGCTCAATTGAATGGGTCTAGGATGTTGTTTGGCCGCTTCAGTGAAAATTCAGACTGCTTACAA
AhEXZ92838	A10	71.466	AATTCTATGTTTCGACCGCCCTTATGTCAACCACCCGTACGAAAAAA[T/A]CATGAAACTCAACCCACGGATGGGTGTGAAGACAAGATATGGGA
AhEXZ123791	A10	71.601	AATTCTATC[A/G]AAAGGAAGTTTATGTGGTGTAGCGATCTAAATTTCTAATCAATTGAATTGTTTAGTTATATACCTAAATTTTAGACACTTGA
AhEXZ359967	A10	71.761	AATTCTAGAAGAATTGTTCCATGCCAATCTTGGACATCAAGAAGACCAAGAGTCCGTCTCAAAAA[T/C]AGTGGTGCTGAAAGGACAACAATTCA
AhEXZ143621	A10	71.959	AATTCTACCGTACTCCGTG[T/C]AGCTATTGTTGTTGATCCTGCAGAGCCTATACAGGTTTACAATGCCCTTATCTATTCATGCTATTCTTGTAT
AhMXZ219253	A10	72.039	TGGGCTCTGTAATATTTCCTGGACGAGGCTTCTATTATTGTCCCCTGCTTTGGTACT[G/A]GCTAATTTTGATAGTGCGTCAGTTCGGGCATTCTGTTCC
AhMXZ265853	A10	72.163	GTTGGAGATTTGGTGAGCTCCCT[A/G]TTATGGTGGCTTATGCTTGTACTGATCCAGGAATCCCCACCAATGTTTGTATCTTCAGTAACCTCCGGGGTCC
AhMXZ244117	A10	72.277	CTCAATTGTTTGTAAAGCACGTCTACGGCAAGCTGTATGTAGGGTGTCGCCATTGTCAGTGGCTACGTCCCATCCTCTCAGT[A/G]AAAACGTTCCAGAT
AhEXZ62274	A10	72.507	AATTCTGAGGCTGACTTGAAACGCCTGTTTGGGCCATCCAATCTCGGG[C/T]AAAGTATGGACTATTATATATTCCTGGAAAGCCCTGGATGTCT
AhEXZ178162	A10	72.686	AATTCTTGAGCTGACTGCGAATGCCT[G/A]TTTGGGCCATCAAATCTCGAGCAAAGTATAAACTATTATACATTGTTGGAAATCCCAGAATGTCT
AhEXZ430622	A10	72.847	AATTCTCTGTCTGTTGCTGAGAAGATGATGGAAAAGACTTGCCATTGCTAAACCTG[T/A]TTCTTCCACCATTACTTTTGTTGAAACCTTGTTGA
AhEXZ95055	A10	73.08	AATTCCCCACACT[C/T]GGACCTTGTCCTATGTACTTATCTTCAAACTCTTCCTGGTGAACTTTAGCTACAGTTTCATCTATGATGTCACACTAG
AhEXZ87319	A10	73.201	AATTCTACCACCCATGAGAGATTGACCTCTTGT[G/A]GTTTTCTCAGAAGAAACTCCTATCCTCGCTATTCAACGCGGGGTAGAATACAAGGAGC
AhEXZ429344	A10	73.435	AATTCTGAAGGTGACTTTGAACGCC[G/A]CTTTGGGCCATCAAATCTTGAGAAAAGTATAGACTATTATATATTTCTGGAAAGCCCAGGATGTCT
AhEXZ276171	A10	73.645	AATTCTAGACCACGCAAGGAAATCGTTCATCAAAATGG[C/T]GCCGTTGCCGGGGAACTACAAACGTGTGCCTTATTATTGGTTATTGTAAATAT
AhEXZ35900	A10	73.844	AATTCAAGAGGAAACAAGGGGAGGAGCAATTAGGTTCGGTTAGAAACATGTTTTAGGGTAATTTTCTAGAGA[G/A]AGAAGCTCCCTCTTCTCTC
AhEXZ261481	A10	74.049	AATTCTCCACTTTGCATGCTTTTCTCTTCACTTCTTCCATC[C/T]AATCCTTGCCTTATAAACCTGAAATCACTCAACAAATATATCAAGGCCTA
AhEXZ233852	A10	74.305	AATTCTGAGAGCCTCCTTATGAATGGATGCATTC[C/T]CCCCACTTTATAGCTCTAATCTGTGTTCTCTGGGTCGAAAACTGGGTCTGAAACAGC
AhMXZ79365	A10	74.516	TAGATATAAATTGAGTAATAAAATATAATTTATTATGTTCTTTCATACTTCTTCTTATGTTTTTTTATATAATCAACATTCACTTTACACTT[C/T]TTCT
AhMXZ194147	A10	74.857	TAAATTC[A/G]AATTAGGTGTTTGAATAGTAAATCAAAGCTATAAGATTTGAATTACATGTTGATCGTATCTTATACTAAATCAAATCAATGAGACTCTA
AhEXZ440735	A10	75.075	AATTCTAATTCTGAATG[A/G]CATTTACATTCTTCTGATTCAAAGGAGAGAGAGATGCCAAACCTATTCAGGATTGTAGTTGTAAACCCCACTAT
AhMXZ60290	A10	75.26	AAAAAGCTCAAGTGCTCCGGCATTGATTTACCTTCAATATACTTCATATTGACCA[A/G]CTTCCTAATCAAGAATGCTTTGTTTTGCACATTCTTTCTCT
AhMXZ55747	A10	75.588	ATATCTTTTAGCCACTATGGATGCTACTTTGAGTTGCTTGCAATTTCTGTTTATTTCAGTTAGTATT[C/T]GGATGGATTTGATGGAGTTTTGTAGCAGA
AhEXZ144240	A10	75.909	AATTCGTTTTTCACTTTTTATCGATCTGTAGCTTTATAATCGGGCAATGAATGTTTTCAGAATAATA[T/C]GACTTGAGCGTTTGTAGAGAATCC
AhEXZ424353	A10	76.15	AATTCGTGGATGTTGTCAACCCTTACCTCCTTGCACTCTAATGGACATAACGTGAGCTATAGATGTCCAATTGAC[T/C]TCATTCTAGCGGCATT
AhEXZ132234	A10	76.485	AATTCTATATCTATATAAAACTAATGTGTGTGTATAAATTGT[C/A]TCCCCTTCCTTCTTCACTCTCCAGCCTCTAATCTGCATAATGAGCTTGA
AhMXZ285772	A10	76.717	ATT[A/C]TTCGGTTATCAATTTTATTAGGGGTTTGTTACTTGTGACAACCAATCTTTTGTATGAAAAGATTCTTTTGGTTTAGAAGCTATACTTTCAACG
AhEXZ181731	A10	77.493	AATTCAAAGGCCTCTCTATCGAACACCCCTCCTCC[G/A]ATCACAATGCTTCCCACTCCAATTCCACTTTCCCTCTCACCCATCCCGACGCCAAG
AhMXZ173768	A10	77.769	CCCCTCTATAAAAAATGTTACTCCAACATCCTTGCC[A/G]TTTCTAACTCAATTCAGTGCATCGAGACATGACTCATCTGGTATTGGTGGCTCTTCTAAC
AhEXZ164915	A10	78.422	AATTCGGTCAGGTCCTCTACAGAGAGTTGTGCCTTAGCTTCCCTGAGCTTTC[T/G]CTTCAAGGTTCTTTCAGGTTCAGGGTCAGCCTCAACAAG
AhMXZ358148	A10	79.577	CTCCGGGAGAACGACCCTTTTTCTATGCCTATGACTACTTCTTTAGTCTGTTGAGTATCACCATCTTCTTTT[C/T]TGCTTTCGAGACCGACCTCCTATG
AhMXZ24052	A10	80.967	TTGCGTTGGAAAGTAGACATCTAGGGC[T/G]TTCCAGCAATATATAATAGTCCATACTTTGCCCGAGATTTGATGGCCCAAACTGGCGTTTCAAATCAGC
AhEXZ433209	A10	83	AATTCAATGTCTAGATAAAAAGGAAAAATGAAAAGAACATAAAAGGCACATAAATGAAATAGGATGTTTTTTTTTTTA[C/T]GAAGAAAGGGAGC
AhEXZ163332	A10	83.921	AATTCAAAACTCATTCATTATAGAAATTCAGCTTTCTTTTATCGTAGTAG[C/T]ACACAAAGTCTCAAACTTTGACTCTGCCCAATCTTTCTGAA
AhEXZ187555	A10	86.21	AATTCTAAATATGCTTTCTTTCTCTATTTATTTATTTGTTTGTTTCTTTGTTATTTTGAGA[A/G]TTTTATGAAGAAGAAGAATAAAAAAGAGAA
AhEXZ49610	A10	89.904	AATTCATGAAGAAATGAGGTTTTGGTAATCTACCTAGTTCCGCATATGCGTGACCAGAACTTTGTCAAGCGA[C/T]GCGTACGCGTGATAAGCAG
AhMXZ142921	A10	91.484	ATGCAAAGGTTGGTGTAGAGCTCAACTGAATG[A/G]GTCTAGGAAGTTGTTTGGCTGCTTCAGTGAGAAT[T/A][T/C]AGACTGCTTGCCACCCGGATGGAACAAT
AhMXZ255118	A10	92.888	TTACGGCGGTGAAACTATTATATAGTGCTTAGGGAAGAAAATAGAACATATTGGTCTAATTTTTGTTAGA[C/A]TCCTTTTTGCAGACCAAACCAAAAAT
AhEXZ190991	A10	95.098	AATTCGCAATATACGCGCAAGCGCACATGCCACGCG[C/T]GCGCAGGTTATGCCGCCTGCACTCCTGGTACTTTTACCAGAGAGTTGTGCCAACT
AhEXZ309340	A10	96.956	AATTCTAAACAAAACACTTCTAATTTAGCCAATCTAGTCTCTGATCT[G/T]TCAAAGGCCACTTTCAGTTTCATGAGTGAAACAAGATCCTC[C/T]AT
AhMXZ297070	A10	102.244	AAAATTATGAGCGAGTTTGATAAATGAAGTGAATGCAAGTGATTGATGATGGATGCATGCA[T/G]GCAGGCAGGCAGGGAGGGAGGGAGGTGGAGATATT
AhMXZ284014	A10	104.665	GATG[C/A]TTCTTCCATGGAAGTTGGAATTTGGTGCAGTAAAGTCACCAAGCACCTTCCTTGCATTGTTGTTGTTGGGTTTGGCTGCCATATCCTTTTCC
AhMXZ179323	A10	117.203	GGCTTCTCTTC[A/G]ATCATTTACACTGACTTTTGAGTTCTCGACAGCTGAACTGGAGTCTGACAGATTGCAGCAGCAGGATGGATTGTGGTATTGGGAT
AhMXZ215122	A10	133.249	TTATTTATTTTACAACAAAATTGAACTTGTTTTTCTT[A/T]TTTGGACTCCAAATTATTCTTCTTCGCCGTCTTTATGAGCATCCAACTTCAGCAACTTA
AhEXZ376228	B01	0	AATTCCCAACCGGCGGCCTTGAGAATTATTTCGAAAGAACAACGAGGCTAAGAAAAAAATATCTAATTTGGTCTCTGATATTTTCTTTGG[G/A]A
AhEXZ33285	B01	12.471	AATTCTGCGTTGTGCATGCAGCAATTCATTGGCCAGCGACAAATCAGTCCTTGGCCTGTCG[A/G]GTCGAGGAATACCGTGGACAACTAAAAAAC
AhEXZ402651	B01	21.966	AATTCAGCATG[A/G]GCAGATATCATCATTCTTGAATCTGTTTTTGGCCAGATACTCAGTAAGACGATTATACCACATTCGTCCAAATTGTTTTA
AhEXZ382002	B01	27.327	AATTCAGATAGTGTTATTGATTCTCCTTTTT[C/T]AGTATGATGATTCTTGAACACAGCTACCTTATGAGTCTTGGCTGTGGCCCTAAGCACTTT
AhEXZ450947	B01	27.587	AATTCAAAGATCAGAACAAGGAAAATCATCAAGAACAACTTGAAGATCAATGAA[A/G]AACACAATGCATATGTTCTCGAAAAATGTAAGAAAAA
AhMXZ326246	B01	28.242	TCACACAAACCTTAGGAAAATAAAGATTTGATGTAGGATAAGTTGTTCCAGAAAACAATTCAGTCACATCAAAAAATACCCTAAAT[C/A]TTTGAAAAAT
AhEXZ327003	B01	29.995	AATTCTAGGAATCATGCAATGTTAGTCTAAAG[T/C]TTCGGTCCAAAAATTTAGACATAGCTAAATAGCCAGCCAAGCTTTATGTGAAAGCTTCG
AhMXZ126856	B01	30.267	ATTTTTGTTGATTGGTAGAAGAAGAGTAAGCCTTAGAAA[A/G]CAAGATTAGTAGAGAATTGACAGAATTGAACCTCAAACACTTGAGTGATTACAATGT
AhMXZ117744	B01	30.803	GGTTCGGACCGACCAGCCCATAACGGGGATACTGCAAAAAACAGATCTAG[C/T]AGGCAGCATTTTACAATGGGCAGTCGAGTTATCCGAGTTCGACCTC
AhMXZ261898	B01	30.987	GTTGGACATTTGAAGAGCTCCCCGTTATGGTGGCTTGTGCTTGAACTCATCCAGGAATCTCCAC[T/C]AATGTTTGTAATTCCAGTAGCCTCCGGGATCC
AhEXZ18910	B01	31.373	AATTCAAAAACTTGTTTC[T/C]TGGATCTTCCAACAAAGATTGGGAGTCCAAGGTACTTCGAGTGTATTTTCATAGCCTTTATCCCTATCCACTC
AhEXZ394156	B01	31.732	AATTCGATTTATGTCCTTTACCTCGTTGATAAATCAAAACAGCTTGTTTCGAATTACTAGCTAATTACTTGCATGCATAAATCGAAT[A/C]ATGG
AhEXZ247208	B01	32.008	AATTCTATAAGAAGTACTTTCCAACTTCTGCCAGGACGGCCAAGGAACTTGAGTTACTACAGCTGAAGCAG[G/C]GTGCTATGTCCATATCTGAG
AhEXZ226557	B01	32.58	AATTCTTTGAACTTCTTGTCAGTAAACTGTGTCCCATTATCCGATATGACGGTTTCTGGGATTCC[G/A]AACCTGGTGACCACTTGCCTCCACAT
AhEXZ43011	B01	32.781	AATTCCCCCTTTTGAACATCAATGAGAGTTC[A/G]TCCAGTTGCTAGGAAAGGTCTTCCTAGAATGAGAGTAGCACTCTTGTGATCCTCCATCTC
AhMXZ247337	B01	33.007	AAACAGATTGACTGACGCACCCGGAGAATGT[G/T]TTTGACTTTCATCCCCACCCCCTGGCAACCATCGAGCACGTCCTCGTTCTCAGCGAGATAGTAAT
AhEXZ31357	B01	33.307	AATTCAACGTAATAAGCT[T/C]TGTCGTTCTTCTTCTTCTTTTTCTTCGTTTTCTTCTTCGATCTTCACTTCTGAATCAAAACAATGAATGATTC
AhEXZ294919	B01	33.738	AATTCACAACACTCCTCTACCTCCTCCATTTTTTCTTCTTCTACTCCTTTCTTTCTTCTTTTGCTCGAGGACGAG[C/A]AAAACTTTTTAGTTTG
AhEXZ5252	B01	33.933	AATTCACAATAAA[C/T]TCTCGTTGCAAGTATAGTTTCTAAACCAAGCAATAATCCTTCCGTACAAAAACTTTGGTTGTCACAAGTAACAAAATC
AhMXZ150327	B01	34.264	GTTGGACTTATGGGGAACTCCTCTCAAGGCGGTTGTGCTTGAA[A/G]CCATCTTGGAACATCCACTAATGCTTGGTTCTCCATTGTGCCTCGAGATTTCT
AhMXZ357680	B01	34.566	CACATGCTCTCGAGTACATATGGAAAGCCATCAATGGAAAATAGCTAGTGCAGATAAAAACAAGTAAATGCAAGGTGTTTA[T/C]TGGCATGCTGGCAAA
AhEXZ5396	B01	34.83	AATTCATCACTTCAAC[A/C]AAGTAGTGGTAGAATATTGATGCGCGGATAATTTATACGCTTTTTAGCATTGTTTTTAGGTAGTTTTTAGTATGA
AhEXZ245948	B01	35.104	AATTCGATTTTCATCTTTGTTGGTCTTTATCGTGATTGGGCAGC[A/G]AATTTGGTTTTCACTTTTGCCGATCTATAGCTTTATAATCGGGCGAT
AhMXZ275799	B01	35.359	ATGGGCCTTTGTGACAAATTTCTAATGC[A/G]AAAGTGCCTGCCTAACTAATAGCCTAAGGTTGCTAATGCGAAAATGTTGGCCTAACTGATAGCCTGTT
AhEXZ75363	B01	35.553	AATTCTGCACAACTGAACCGACAAGTGCACCGGGTCATCCAAGTAATACCTCAGGTGAGTGAGGGTC[A/G]AATCCCACGGAGATTGTCGGATTG
AhMXZ195471	B01	35.751	AATGATATAAAATTTGCCATATATTGCTTCGCGTATAGGGGTGCGCATGCGCCATGTACGCGTGC[A/G]TGCCGATGCTGCTTGTGGCCCACTAAAGATG
AhMXZ165055	B01	35.914	AATCTCAAAAACCC[C/T]AAATATAACTCATAACCAATAACAAGACACTTTATTGCAATTCCAAGGGAGAACGACCAGAGGTTCAATACTTCGGTTTATA
AhEXZ29802	B01	36.077	AATTCTGATTGTGGCATGCACCTTCTAATTATTTGGT[T/C]AGCACCATACCTCCATAAATATGGGTCATCCCATTTATAATATTTGGACTCACT
AhEXZ261346	B01	36.31	AATTCTGCAGATCGCGCATGTCACGCGATCGCGTCATCCACGCGTTCGCGTCATCCAGCGTTTTGCCTTGCCAC[G/T]CGTGCGCGTCATCCACA
AhMXZ106673	B01	36.441	CAGTAAATCTTTTATCAGAGTAGTTACTCTGGAGTTCTATATGACCATAGAGTGATACATTAGTGATCAGATAAGGTCCTGTCCA[A/G]CGTGACTTGAG
AhMXZ127644	B01	36.599	TCAATTGCTTATATCTTTCCCAAGCTTCATAGAGAGACTCACCTTCCTTCTGTCTGAAGGTTTGGATTTT[G/C]ACTCTAAGCTTGCTCACCTTTTGAGG
AhMXZ217853	B01	36.827	TCCCCGGCAACGGCACCAAAAACTTGATGAGTTATTTTGGTGGAGAAACGAATTTCTCCCAAAACACCCAAATCTAACCGGCAAGTGCACCG[A/G]GTCG
AhMXZ147083	B01	37.032	TATCTTCAAGCCTTGATGGAGTTC[T/C]GCACAAGCTATGAGCTCCCAAAGTTGATCCTCATTTATTCCCGGATCCCATATCTTGTTTCCACACCCATCT
AhMXZ46761	B01	37.142	TTCTGTAAGGTAGAGGCATTATTTCCTGCTACAGAAGTACCGTGACCACCTGTTCCATTTCTGTAGTGGCAGAGGGGTTATTTCCTGTATACA[A/G]AAG
AhMXZ61545	B01	37.333	GGAATCCAAGAGATACT[T/C]ATTCAATCGACGGTAGAACGGAGGTGGTTGTCAGTCACGCGTTCATAAATTGAGAATGGTGATGAATGTCACGGATCAT
AhEXZ270126	B01	37.463	AATTCTCATCCTTTTGGCTATGAGTTTGGTTACAATTATATTGTAGGAAGTAAAGATTTCAATAA[G/A]AATATGCATCAAGGATAGAACAATCA
AhEXZ14098	B01	37.558	AATTCATGGAAAAACAAGGATTTGGAGTGCATACATCAACGCGCATGCGTGACAGACGCGCATGCGTGGA[A/G]ATGAGGTTGCCAAGCGATGCA
AhEXZ353317	B01	37.724	AATTCAGATAGTGTTATTGATTCCCCTTGTTCAGTATGTTGATTCTTGAACACAGCTACTCTATGA[T/G]TCTTGGCCGTTGATGACAAGTCATT
AhEXZ177757	B01	37.908	AATTCCCTTTCCATG[T/C]GTGCGCATCAGGCGCGCACTCGCATCGTTGTGCTGATCTGCTTCCACGCGTACGTGTCAAGCACGCGTACGCGTCG
AhEXZ422988	B01	37.994	AATTCCAAGCACACAAATCTAACTGGCAAGTGTACC[A/G]GGTCGCATCAAGTAGTAAAACTCACTTAGAGTGAGGTCGATCCCACAGGGATTGA
AhMXZ255037	B01	38.205	TTATCAAATCCTAAAAA[T/G]AAATTGACAATTTCAGCAAAGTAACAAAATCAGAGAGAAATTCTAAAGCTCAATTGTTCTCTTGTCAAAACAGAAAGGA
AhEXZ87700	B01	38.293	AATTCCTCCCAGAAATCCCTCAAGCTGAATTTTGGGAGTATCTTGAGACGTC[T/C]GTTACCAAGATACGGGAAGCTATGGAGCAAATAATAAAA
AhMXZ86061	B01	38.448	GCTCTTCCTTGATAACTTCCACCTCTTTGCAAG[A/C]TTCTTCAATTTCAACCTCTTCCTCTTGGTAGATTTCTTCCAATTCGATTTCTTCTTCATTGTT
AhEXZ297309	B01	38.573	AATTCAATCATGCTGGATTTTCGTCACTGCGACGCGGCTG[T/C]ATGGAGCACGCGGTCGCGTCACCTAGCATCAGGGGAACTATAGCATATTAT
AhEXZ297651	B01	38.734	AATTCTCTTCATTTTTAGAACGTTTTTTGTGTGGATCTCTGGAGCTTATCCGAAGGACTATATATTTATTGAGAAA[T/C]ATTCTAATGCCTCGC
AhEXZ10878	B01	38.897	AATTCTTCACTTCGCGCGTTCGCATGAGCCATGCACTCGCGTCATTGCTCGCTGGTCATCTCCTTGGTTTT[C/T]TGTGTTCCTTCCATTTTTTT
AhEXZ97174	B01	39.003	AATTCTAGACCATCAATTTTCCATTCATCATCCCCTGGTATACA[G/A]GATTTCTCTCAGAGGTGTACATGAATTGATTATTTGCAACCATCTCA
AhMXZ358274	B01	39.054	GTCAGAAGATGATGGAAAAGGCTTGCTATTGCCAAATCTATTTCTTCCACCATT[A/G]TTATTATTGAAGCCTTGTTGAGGGTTCTGCTAATCCTTCCAT
AhMXZ293056	B01	39.145	GGTTGTGTGGAGT[C/T]GATTGATAGAAATAGGATGTAGATTGAGAATATGGTTGTTGGAATGATGGTGTTTGAGGACTATGTTGAGAGTATGGTGCATG
AhMXZ54425	B01	39.228	CAATAAACTTTTTATCAGAATCAATATCTTGAAGCTCAATATATCTATATGGTGACACTCCTGTAAT[C/T]ACATACGGACCCCTCCATCGGGATTTCAG
AhMXZ145947	B01	39.3	ATGATGGTTAGGGTATATGAATTGTTATGTTTGGTATAATGCTGAAAAGTGAAAGT[C/T]TGCTTATGTTTAGGTACTTGAAATTGTGAAAATTGTCAAG
AhMXZ231090	B01	39.473	TCTCTATGGGATTCGAC[C/T]TCACTCTTTTGTGAGTTATTACTTGACGATAATTCGGTAGACTTGCCGAGGGAAATTTGTTGAGTGCGGTTCACTAACC
AhMXZ39054	B01	39.635	GTGGGTCACGTGCTAGTATCGGCGCGTACGCGCCATTTG[C/T]GCGTGCGTGTCGATTGGCTGTTTCTTCATCCGCGTGGACGTGACATGTACGCATGCG
AhEXZ229922	B01	39.777	AATTCATATTTCTTGCTGACTTTGTCATTTTAGACATGGAGGAAGAAGGACATAGCTCAATAATCTTG[G/T]GGAGGCCCTTTCTAGCCACAGTA
AhMXZ1604	B01	39.918	GAGGAATGACCTCAAGGGGAGAGAAGACTCAGCTATTATCCCTTGTCTTGGCCT[C/T]TCCTCAGCAAGCTTCCTTTTGTAAATGGCTTGATTGAGCTTG
AhMXZ261192	B01	40.034	TGCAATTGTTTGATTGATTTTTGGTGGAAATAAAGCAAGGGAAAG[G/A]CAGAGCTTTGATGTATTATTAGTTTATTTTGACAGGAGAGAAGAGCGCTAC
AhEXZ448448	B01	40.208	AATTCTCTGATATCGAAGAATCTTCCCC[A/G]AATAAGTACGAAGATGATGCAGATGTAGATTTCTCTCAACCTCCGATCTATGACTCAAGTGAT
AhMXZ63558	B01	40.316	TGCCCAAAAATGCAGAAGA[C/A]CTGGTGTTGAACGCCAAGAAGGAGGTTCTTCCTGGGCGTTCAACGCCACAAATGGGAGGCAAACTAGTGTTGAACGC
AhEXZ47364	B01	40.435	AATTCCACTAGGGCGTGCCACTTGAGTTCGAAGGAGTGGCA[C/T]GCCAAGGTTGATAGAGAGATGAGCGTGCCACTTGAAGGATTGGGCGTGGA
AhEXZ224262	B01	40.696	AATTCGGGCCCATGCTTGAGCCTCCCTGGTGAAAAAATGTGCGTCAATGCCCTTGG[G/A]CCGAGGCCTCATCCTTCCTCGAATCCAGAATGATT
AhMXZ117028	B01	40.884	CTTAGTCATTGATAGTGCAATTTGTGAGAACCTGTGAATGTACCTCCTGTAATATCCAGCAACCCC[C/T]AAGAATCTTCTGACCTCAGTCACTATCGTC
AhEXZ398761	B01	40.971	AATTCCAGTTTGTATCGTCTAAACTCGAGCAAAGTAT[A/G]GACTATTATATATTGCTGGAAAGCTCTGGATGTCTACTTTCCAACGCAATTGGA
AhEXZ114900	B01	41.076	AATTCGACCTCGACAGCGAAGACCGAGCTCAAGCAGGGGCACTGTTCATACCTTGGGTCGAGCTATCC[G/A]ACCTGGGATGATCGACGACAAAG
AhEXZ400366	B01	41.13	AATTCCTGAACCGTATTCCTTCCCACTTTCATTTCAGGATTAGCTAGGACTTCCCAGTT[G/A]CTATTTCGAATCTGCTCTTGGATCTCCATATA
AhEXZ279818	B01	41.263	AATTCTCCCATGAGCATATCCCAGTTAGTAACAGTCGCTTCAGGTTGGGA[G/A]TAGTACCACTCCCTTGCCTTTTCCTCAAGAGAAAATGGGAA
AhMXZ90452	B01	41.339	GTGGGCCATGTGAGGTATCGGCGCGTGCGCTCTATGTGCGCATGCGCGTCAATTGG[C/A]AAATTCTTCATATGCGCGGACGCGGCATGTACGCGTGCGC
AhEXZ59607	B01	41.471	AATTCATCTAACTTGCGACCCGGATGGACTAATAATGATCAACTTCAATATGGGTGTGAAAATAAAGTGCGGAATCCCG[G/A]ATTACAAGAAGA
AhMXZ303287	B01	41.544	CCGACATACCCCAGAGCATACACCAGAAGCCGTGGACCGTAAACCAGGAGCGCTAATCAGGTAACCCGAAACCCGAAACCACGTCAAC[C/T]CGACCCAG
AhEXZ386996	B01	41.805	AATTCTGTGATGTTGCAGAA[T/C]TTGTGATTTCTGGTTTGTGTGCGCTCGCACACCCTGTGTATTTTTGAACTTGTGCAAACACACACTCTTGT
AhMXZ99917	B01	41.98	GTAGATTTTCAATCCTTGAGATTCTTTCATCAAAT[G/A]ATGATAGGTCAGGTTGAGGAGGGTTGTTCTGGCCTTGATATGAATGTCGAGAGGTGTTGTT
AhMXZ92141	B01	42.147	ATTATAATTTCAATTTTCATTTTTCATTTCGTAAAAAGCCGATAAAAAGGCATCTGTTCCATTTTAGAAAAAAAGGCTGGC[T/G]CTGCTATAGAGCATT
AhEXZ157354	B01	42.465	AATTCACACATTAGACAATTTTCTAGCTAGTTTTTGAGTTT[T/G]TGGTTCTTGAGAGAGAAACTCTAACTTCTCTCTAGTAGATAGCATAAATT
AhEXZ181028	B01	42.625	AATTCAAACACGCTGGTTTTTTTGCCACTGCGATGCGTTCG[C/T]GTAGATCACGCGTTCGCATCCCTTATCGTCAAAGAAACTATAACAAATTA
AhEXZ266181	B01	42.889	AATTCGGCCAAGGGGGTAGTAGTGTATATAAAGTGTGAAAGTGAAGGAAGTGAGGA[G/C]GGGGTATTTATAGGGTAAGGGAGAGAGGGTAGCCG
AhEXZ384158	B01	43.164	AATTCTCATCCCTTTGG[C/A]TGAGTTTGGTTCAAATTATGTTGTAGGGAATAGAAGCTATAATGAGAACATGTACCAAGGTTGGGACAATCAAA
AhMXZ226856	B01	43.333	AATGGCACCATTTTCGGGGAGTTGCAATGGTGTTATATTATTGGCTATTGTGAATATTGTGAATATGTTTG[C/T]CTTTTGCTTATTTCTTAGTTTTTGT
AhMXZ271007	B01	43.838	TTACTCTAGGAATAAAGAAAGA[G/A]GAAGAGTGATATGTATGTTATTGATAAGCAAGTGGAGTACACTCTTTTATCATGAGACTGGCATTTAGTTTCTA
AhMXZ81741	B01	43.998	TGCTACTTACTTGTGATGGATT[G/A]GTGAAGGAAATGCTGATTGAAGCAACTGCTTCTACTCTCTGTGCTATTTGAATTGTTTTGTTGCTGAACTATTG
AhEXZ209813	B01	44.346	AATTC[C/T]GCTTTGTGAGGAGATATTTTAGAGTAGCATGGTCAGTGTACACAATCACTTTTGATC[A/C]TAC[A/T]AAATAAGATATGAACTTGTCAATG
AhEXZ314687	B01	44.501	AATTCGCTGGGAGCGATTTTGGACCCTATTTTGACCCAGTTTTCGGCC[C/T]AGAACAGCAGACTAGAGCCAGATAACATGCAGAAACCAAAGAC
AhEXZ389240	B01	44.708	AATTCTGTCATGCTGATTTTTGTCACTGCGACACGTCCGCGTAGAGCACGCATTCGCGTTGCCTATCATCAAAGCAACAAT[C/T]GCATATTATA
AhEXZ396112	B01	44.866	AATTCTTGAGCTGACTTAGAACGCCTGTTTGGGGCATCAAATCTTGAGAAA[G/A]GTATAGACTATTATCTATTGCTGGAAAGCCCAAGATGTCT
AhEXZ117519	B01	45.026	AATTCCCTAGCCTCTCAGGACCAAGAAGTC[C/T]CACAGAAGCTCCACCTACCCCACCTTCTCCTATATTCATATTTGCTCGAGGACAAGCAAAA
AhMXZ136830	B01	45.386	GCAGTAGAACGTGTGCATATTTGGAGAGTTGATCAATTACTACTAGCACCACTATGAAACCATGTGAATTTGGCAATCCTGTGATAAACTC[C/T]AGGCT
AhEXZ16448	B01	45.502	AATTCGTAGAAGTGCTGAGCACATTGCATTCAGCCTATTGATGTCCGAATCACGTGTATCTGCACGTG[G/C]CATCTTCGTCTTACTCAATAATA
AhMXZ288911	B01	45.662	TATATCTGATTCTATTCTCTTATGCATTCTCGTTCTTCATCTTATGAATTGAGGGTGACCCATGAAAATCACCATTGTTCTACATGGGTTCCGTG[C/T]G
AhEXZ39909	B01	45.812	AATTCTGGGTTGTTTCTGACCCAGTTTGCAGCCCAGAAAACACATATTAGAGGCTATAAAGTGGGGAAATCCA[A/T]TCATTCATGATTACAAGC
AhEXZ85681	B01	46.106	AATTCATGAAAACCTTGAAAAAGTAATTGCAAATAAGGCAAGAAAAGAAAAGGGAGAGAATGAGAAAG[A/C]TGAAGGCTCTGAGTACCAATGAC
AhEXZ20202	B01	46.266	AATTCAGCTCAAATTGGGCCTGAAACTTCTCTGAAATCGCCAGCCATGATTTCAATAATGAAGTCACGTGCCGA[A/G]CGTCACGCGTACGCGTC
AhMXZ256143	B01	46.495	GCATGTCACTTGA[G/A]TAGCCAGGCGTGGCATGCCAGTGTCATTTAGAAGAGAAGCATTGGGGCTTGCCACTTGAGCTCGTGGTGTGGCACGCCAAACA
AhEXZ172688	B01	46.783	AATTCTGAGTTCCTATGGATGCCAATCATT[T/C]TGAACTTCAAAGGATAAAGTGAAATGCCAAAACTATTCAGAAGTAAAAAGGCTACTAGTCC
AhEXZ407803	B01	46.937	AATTCGTTGCTGTCAGCTGCGGATTACCTTGAGTTGTGACAGTAT[G/A]GAACCATTGTAGTCTGCCGCGATTTTTACATGATTATAGTTGGTCA
AhMXZ84330	B01	47.127	AGAGAGGCTGAAGATCTCAGGAGTGGAAGAGACTAGATAA[C/A]AAGTCTAGATCTCAAATCCTTCTTTGATCCAACAAGAACAATTGCAAAAGAAGTAA
AhEXZ403393	B01	47.467	AATTCGCTGGGGGCGATTTTAGGCCATGTTTTGACCCAATTTTCGGCCCAGAAAAACAGATTAGAGCCAGGGAACATGCAGAGA[A/C]CAGGGAC
AhEXZ281542	B01	48.345	AATTCAGATAGTGTTATTGATTCTCCTATTTTAGTATGTTGATTCTTGAACACAGCTACTTTATGTGTCTTGG[A/C]TGTGACCCTAAGTATTTT
AhEXZ166071	B01	48.455	AATTCACCACATGGTGAATTAGCACGTGGTGGGTATTGTTTTATAAGAAGGGGTGAATGTGACAAAGAGAACTTGC[T/G]GCTGAGGTTGCTTCT
AhMXZ183607	B01	48.898	AGAGATGACCAA[C/A]GAGAAGTGACGCGGCCGCATGGCTCACGCGACCACGCGAGAGAGAGGAAATCACAGTGACGCGGCCGCATGGCTCACGCGACCG
AhMXZ205274	B01	49.29	[C/T]GTATTTTTTCATCTGTTTTTGTGCATGTTTGCATGTTTTGAAGTGAGTTTTCATACATATAAACTTTGTATTGTATTTCAAGTGAACTCATATTTG
AhMXZ288489	B01	49.46	GTGTGGAGAGATTTGATGCACC[T/A]CTATTTCGTGGTGCATTCTATGCTGAATTTAGGGGATTTTATCACCCTTTTCTCCCAATTATTCACTAAAAGAG
AhMXZ227794	B01	49.595	AA[T/A]TTTTTTCAAATAATTTGTCCAAATACAACTAATTGGTATAAAGTGCAATTTCTTGAACAACTAATTTTTGGTCAAAGTGTGGACCAAAGACCCA
AhMXZ249053	B01	49.8	TTCCTTGCAATTGAGTAGT[G/A]TAGATTTACTTTCCTTGAAATTTTACTATGTTTTCCTTTTATGCCTTCTAAGTGTTTGATAAAATGCTTGGAGGGAT
AhMXZ133619	B01	50.176	AAAGAAAT[T/C]GTGGCCAGCGATTTTGCAGCTCATTTTGGGCCCAATCCAACTTCTTTCTGATGCTATTGAACCCAAGGATTGAAGGGAGAATGAACCA
AhEXZ245365	B01	50.303	AATTCAGACCAGGAGAGTTAGTTCTTCTTTATAACTCTAGACTGAAGCTTATGCCAGGTAAACTGAGATCAAGATGGGAAGGCCCCTA[A/C]AGA
AhMXZ30128	B01	50.453	AAATAGAATTTCTTGAAGAATAGGATAGTCGTGCGTACGCATGCCTCGTGTGTATGCATGAACCCCTTTTTGTGCGTACGC[G/A]CGAAATGCACACGAA
AhEXZ364769	B01	50.636	AATTCAGATTCGCTGATTTTCGTCACTTGCGACGCGGCC[G/A]CATGGAGCACGCGGTCGCGTCGCCTAGCGTCAGGGGAACTATAGCATATTAT
AhEXZ419072	B01	50.932	AATTCGCTGGGGGCAATTTTT[G/T]CCCTCTTTTGACCCAGTTTTCGGCCCAGAAAAGCAGATTAGAGCTAGGGAACATGCAGAGACCAGAAGAC
AhMXZ2909	B01	51.094	GCAGAATACACATGATGCGGTCGCATGACTGACGCGACCGCGTGGCAAGGAAAAGCTCCAAATGATGCGACCGCGTGACCCACGCGGACA[T/C]GTGACA
AhMXZ88745	B01	51.391	GAATGAATCCTAGTGTTTCATGAAGCAT[G/A]TTGAAGCCTGGCTGGCTGTAAAGCCATGTCTAAATTCTTTTAGACTGAGGCTTCCAAACCACCATCAC
AhEXZ374019	B01	51.566	AATTCGCTGGTTTTGAATTTTGCCACGCTGGATTTCTGTCACTGCGACGCGGCCGCATGGATCACGCGGTCGCGTCGCCTAGC[T/G]TCAGAGGA
AhMXZ52153	B01	52.482	AACAAAAACAGAAACAGTCAGAGTAGGAAATAGAACACCCTGGAGAAGAGACCTTGCTGGCATTGAACGCCAGCCAGGGAGGC[C/T]AGAGTGGGCGTTC
AhMXZ177036	B01	52.76	TTGAACTGCCTGGTACTATTCTGTTATCT[A/G]CCTTGATAACTGCTATTTTGTCCGATTCAATTGTGCCTCCATATTTTTATTAGCATTTTTAGTGTCT
AhEXZ83196	B01	53.017	AATTCCCATTGTCTTCGCTCAATGCGGGGCTCAACAAATTCAACAATGTTGGTCGGGAGGATGAGTAGATACT[C/T]ATTGTTATAGTTTCTCTC
AhEXZ83291	B01	53.782	AATTCCGACGGCGGTAGTAACAGAGGAACG[A/G]CTCTTCCTCTGTTGCGTCACTTTCTCACAGGCGTCCCTTCCTTCCTCTCTACGGAAGCATC
AhEXZ441228	B01	55.591	AATTCATAATATTTCTCTAAATTCCTATTCCCTATACATCAACATCCCTTGATTCAAATTCAAATATGCACAGTTCATGT[C/T]ATGCATTCAGA
AhMXZ306357	B01	56.537	AGATTCC[A/T]AAAGAGGATATAACCCACCGCAGGTATCTTTGCGGACTCCTTCCTTAGTGGCAACTTACGGTCAGCCGGTTTGAAGTAGCTAACATATA
AhEXZ439366	B01	67.347	AATTCATTG[C/T]CTTACAATTCGATAGTCCACATACCCAAACACTAGAATAGCACTCAATCAACAATAACACATATTATCAATAGTCAAAATTA
AhEXZ428544	B01	71.982	AATTCTTGGAAAGCTTCCTCTCTCTCCCTGGCTGGAAGAACTACTTTGGTGAAATCTGTTC[T/A]CTTTTCAATACCTTTATATAATATGCAATC
AhMXZ249071	B01	77.079	AAATCATGTTGAGGAGGTGGTTCATAGGCATGTGGTGGTGGTTGTTGACAATCACAATGAGGG[C/T]CACCACATCCATTAGATTGATATGCATTAGGAT
AhEXZ157333	B01	84.601	AATTCTACAAGGTGGCTGACAAGTCCTCCACTTTGGCAAGGTTAGC[A/C]TTTCCTCACCTCATTTGTCACCTCTGCAATTCGGCTG[G/A]GATTGAC
AhEXZ177719	B01	85.327	AATTCAACTGCACCTGAGTTTTCACCATATTTCACTGTTCAACATTACATCGTTTTTATGCTTATGTGAC[C/T]GAGCACCACTGTAAATAACGA
AhEXZ402307	B02	0	AATTCTAATCCC[T/C]TTCACAATCGGTACAGATACACACTGCTTCCTTGGACCGATTGAAATTCTTGAAAGAGCAAACAAAAAACTTCATTTCT
AhEXZ286134	B02	7.662	AATTCTTTTTATGAAAAACAGGGAATAGTTCATCAGACTTCATGTGTTGAGACACCTCAACAAAATGAAGTT[A/G]TAAAACGAAAGCACCAAGA
AhMXZ198913	B02	10.799	AGAGATCGCGAT[C/G]GGTCTAGAAGCTTCGAATCATCCATTCATCTGGGTAGTGAACAAAAGATCAAAAAAGAACGAGGAACAAGATGAGAAGAAGTTA
AhMXZ218456	B02	11.647	TGTCTAAACAATATTCAAAGCCAAGGCTTATTAGGTGGGTGCTGCTACTACAAGAGTTTGACATTGAAGTAAA[T/A]GATAGGAAGGGAAGTGAAAATCA
AhMXZ245456	B02	15.517	AAACCCTAACCCCCAATTGACTCTCTTCTCCTTTCTTCTTCATCGCACTCTCTTCAATATTTGAGT[A/C]TTGGCAACAACCGTCTACAGGGAACCATCA
AhEXZ93335	B02	22.654	AATTCTGGACTGTTTTTGACCCAGTTTGCGGCCCAGAAAACACAGATTAGAGGCTATAAAGTGGGGGAATGCATCTATAAATATGAC[A/G]CTTC
AhMXZ10597	B02	30.475	CTAGCACTAGCTTATGTAGTAACTCTCACTTCAGGCCCATAGGAAGTTTCCTCGGTGTG[A/G]GACTTATTGTGTCAAAACAAGTTGGAGCCAGTTTCTT
AhMXZ105278	B02	44.271	AGGGTTTTGGCCCAAAATTGGGCTAACGGACAAAAATAAGTGAACCGGGCCTAAGTGGGCCCAAGATCCAACATATATAAACATTAGTT[C/A]TGAGCAT
AhMXZ348043	B02	46.065	AATTTTCTCGCACTTC[C/T]TCCTTGAACACCTTGTTGTCTTGAATCTCTTTGCATATGCCTTCAAGCAGGTTCTCAATCCTTGAGATTCTGTCATCAGA
AhMXZ2430	B02	46.533	AGGATT[G/C]ACACTCTAATAGTTGCATATAAGAGTCATGCGCATCGCAAGATTCAATACGAGTTGATTTTTCGAAGAGATGTTATGTTCAAGAGAAAAA
AhMXZ123703	B02	47.891	AATAAAAATACAAAAAAATCATAAAATCATAAAAAAA[T/A]ATATATATTTTGTGTTTCTTGTTTGAGTCTTGAGTCATGTTATAAGTTTGGTGTCAATT
AhMXZ333685	B02	47.996	CCCCAAAAAGCATATAAAATATCCGCTCATCACAACACCAAACTTGAACTGTTGCTT[G/C]TCCTCAAGAAACTAGACAAATAAAATAGAAGACTAATAG
AhEXZ80102	B02	48.281	AATTCACTAAGGATGGTGAAGGATTATGGAGATACAAGGGGAGGATTTGTATACTAGATGTCGAAAGTATGAGACAAGATTTGTTATC[A/G]AAA
AhMXZ298168	B02	48.555	AACAATAGCTAATAGGGACTAACATGCTCATCAAGGAGAATCATCTCCATTGAGTTAGAAACCTCATGGTTGCCAAAAGGGGGTACAAG[T/C]CAAAGCC
AhEXZ325924	B02	48.798	AATTCAGACCAGGGGAGTTAGTTCTACTATATAATTCCAGACTGAGGCTCATG[C/G]CGGGTAAACTGAGATCAAGATGGGAAGGTCTATACAGA
AhEXZ5241	B02	49.22	AATTCTGTGTA[C/T]GCATGCCATGTTCGAGTATGTGGAAGCATAAAATTTTCCATCTCGCGTATGCGACCCTTGTTTGCGATGCGAGCCGCTTG
AhMXZ262292	B02	49.891	AACTTAGGTGAAATAAAAACTTAGAATTTGTAAACTGGTAGGAGAAGTACAAAAACAGAAATGAGGACAAGGGTGC[G/T]ACCTTGAGGGTTGCTCTAGG
AhEXZ342870	B02	50.275	AATTCTTGCACCAATTCTCAAAACCATAAAAGCTTTTCTAATCAATGATGCACATTCTAAAGAAATTCCTAGGGAGAACGACCCGGGAT[C/T]AA
AhEXZ77346	B02	50.595	AATTCCTGTGGATTACTAATTGTTACTCTTTTCT[G/A]CACTATTTTATTATCATATGAACTGGTTTTTGCTG[C/T]TGTTTCTTACCCGTGAATGTC
AhEXZ255990	B02	50.839	AATTCATAATATTATCCAGATTCTAATTCCAAATGACG[A/G]TAACATTCTTCTGATTCAAAAGAGAGTGAGATGCCAAAACTATTCAAGATTGC
AhEXZ14493	B02	51.1	AATTCCTTTGGTTCCTCAGAGGGAAACTCCTTATTGATCACTGGACGTCCCAGGAGGTCTTCC[G/A]CACTGGGATTCACGTCCTCTCCCTCCTT
AhEXZ454925	B02	51.253	AATTCTAGTGGGCCTGTTTC[C/T]GGCCTTCTAGAAGGTTTCGGAGGGTCAGACCCGGGTAGCCAGGTTTGGGGACTATTCTGGGTCGTGGGATT
AhEXZ116241	B02	51.464	AATTCACCTTGAGTTTTCAACAATAAAATGCTAACCCAACTTG[C/T]AAGGAAATCTCCTCAGGATTCATGACAACAAAACAGAAAAACTTATAA
AhMXZ346868	B02	51.79	TTCTCCTAGGGAAGTGTTGATTTGCTCCCAATAGTTTT[A/G]TGGAGGAAAGTGCATCCCTTGAGGCATCTCAGGGATTTCACGGTGAGGAATTTCCTCA
AhEXZ434878	B02	51.95	AATTCACAAATATAAAGAACA[G/A]TCAACTCAAACTCAAGCAAGGATATCAGGTTATTGATGATAATTCGTATAGATACAGGAGTAGCTAAAAT
AhMXZ34840	B02	52.102	CGCTAACTTTTCCCCCTTTTCTGTCGTTTGAA[T/C]GCCAGAGTTATTCCTCTCTGGGCTCTTGATGTCCTCAGAGGGATTTTGGGTAGTGGTTTGGTCA
AhEXZ413407	B02	52.332	AATTCCAAGTATGAGCAATTTCTCTT[C/T]TGAGAAATTTGTTCAATTGGATGAAAATCAAATGCTTTCAAGTAAATCAAGAGAAAAGAAAGAAG
AhEXZ415472	B02	52.941	AATTCCGCCTCAAAGTTCTTAGGTTTATCTGCCGCTGACATCCGCAGTGAT[C/A]TGCTTGCTAAGGTTCATGATTTGTAGTTTGTTTCCTTTTA
AhMXZ110025	B02	53.148	TGGGGTTTCGCCAGGAGAGGGGAGA[C/T]GCACCAGGAGGAGCCTGACGTGCGTGAGGAAGAAGGGGAGAGGTCCAACGTTGAGATAGTTCCTGTCACCG
AhEXZ110002	B02	53.282	AATTCTGCAGATTATGCAGATCGCACATGTCACGCGATCGC[G/A]TCATCCATGCGGACGCGTCATTTGCATTTTTCCATGACACACGTTCGCGT
AhEXZ295060	B02	53.404	AATTCTACTCCAGCGATTTCTGGGCTGTTTTCGACTCAGTTTGCGGCCCAAAAAACTCAGATTAGAGGCTATAAAGTTGAG[A/G]GATTGCATCC
AhMXZ327838	B02	53.488	GC[C/T]ATGTCTAATCTTTTGGATCGAGGTTTCCACTTATCTTTGTAGGAGCCTTTTGGTTCCCATCAATTTGGCCGTTGTATGTAATGCTTTGGTAAAG
AhEXZ278987	B02	53.697	AATTCACAACAATCTCTCATAAAACAATTTCATAATC[C/T]ACACATAATCAATCAATATCATAGAATCCACAAATTCAATCAATTCACAGCCAC
AhMXZ186898	B02	53.844	GGTTCAGGATCA[G/T]CTTCAACAAGAATGCCCTTGTCCTTACTCCTGCTCATATGAAAAGAGAGGAGAAGAAAACATGGAATCCTCTATGTCACAGTAT
AhEXZ362829	B02	54.063	AATTCGTT[G/A]GGGGCTATTTTGGACCCTATTTCAACCCAATTTTCGGCCCGGAACAGCAGACTAGAGTCAGAGAACATGCACAAAAAAATAAC
AhMXZ102493	B02	54.258	TCACATATAGCCTGCCATGGAATGAATCAATCAGAAGTTGGAGTAGATGGTGAGAAAAGTTGATCCAGAAGGAA[A/G]AATCATCTTCGAAGCCTCAACC
AhEXZ170664	B02	54.427	AATTCAAGCTGGGATAAAGGGGGG[C/A]ACATAGTAGAGTTTTCATCATGCTTTAGTTAGTTTTTAGAGAGAGAAGCTCTCTCTTCTCTCTAGAA
AhMXZ132477	B02	54.671	GGAAACAGGATGAGAACATGAGAATTGATCTAGATCTAAGATGGAAATATCCTAAGAACC[C/A]TAATTCTAGAGAGAAGAGGGAGATTCTCTCTCTAGA
AhEXZ384840	B02	54.83	AATTCAAACACGCTGATTTTTTGTCACTGCGACGCGTCCGCGTGGATGACGCGTTCGCGTCATCTAGCTTCAGAG[C/A]AACATGACATATTATA
AhEXZ27407	B02	54.964	AATTCTACAGCTGCTAGTCTTACCTTTTT[C/G]ACATCAGAGTAGTTATGACACTGAAATAAGAGCTCCACCTTTCGTTCCCATTCCAGGGACGC
AhMXZ187662	B02	55.091	GCAACAAAGTGCATCAAAGTTCTGGTCCA[A/T]GTCATGAGTCATGCATCATCCAATTTATCATATAATTTATGCAAAATCCTCATGAAATCATGTAAAG
AhEXZ441248	B02	55.215	AATTCTAGATCACGCAAATGTTCTCTCTTTAGTTGCCCCACACCAAACATAGAATTGGTGTCTGGGGGTTCTATTAGGCTCTGTACT[A/G]AGAG
AhMXZ201865	B02	55.422	AGAACAAGCAATCTCACTCTCATGAGAGTAAAGCAAATCATTGAT[G/A]AGAGATGTAATGTAAGAAGCACAAA[G/T]GATAACATAAGGTATCATCAATGTA
AhEXZ5780	B02	55.505	AATTCTTCTCTCCAT[C/T]TATTCATCTTCTTTTTTTATTTATTTATTTTTACTTGAGGAAAAGTAAATCTCTAAGTTTGGTGTGATTTTCGTGA
AhMXZ83855	B02	55.715	AAGGTTTGCTCGTCCTTGAGCAAA[A/G]GAAGAAGGAAAAGAGTAGAAGAAGAAGAAATGGAGGAGATGGAGGGTAGTGGTGGTTTCGGCCAAGGGGGGT
AhMXZ69276	B02	55.936	ACTAATGTGTGATGCATCAGACCATGCTGTTGGGGCAGTGCTTGGA[C/T]AGAGGAA[G/A]GGCAATTTAGTGCATGTTATATATTATGCCAGCAAGGTTTTG
AhMXZ354701	B02	56.027	TATCATTTTCAATTTTGTAAAAAGCCTATATATGGCATCATTTTCATTTTCGAAAAAGGGA[G/A]GCTGGCTCTGCTAGAGAGCATTAGGAGTAGGGTAG
AhMXZ174905	B02	56.189	GTGGGTCACGTGCCGAGCGTCATGCGTGCGCGTGGACGATGCGTGCGTGTCATTG[G/T]CCAAAACTCCTACTCATGCGTACGCGTGGGTGATGCGTGCG
AhEXZ199628	B02	56.308	AATTCTTGATCTGACTTGGAACGCCTGTTTGGGCCATCAAATCTCAAGCAAAGTATGGACAATTATATATTGCTAGAAAGCCCAG[A/G]ATGTCT
AhEXZ93959	B02	56.578	AATTCGCCGTCGACTCCGAACTGCCTTGGCGATACCAGCAAGCAGCAAATCAGCGAATT[G/A]GAAGGGTTGTTAGTAGAGGGACACAGGCAAAC
AhMXZ217374	B02	56.788	CTTCTTCTTCTTCAACAATCTCCATCCCTTCAACTTGTTGCAAAACACACTCCATTTCCTTGTTCTCAA[A/G]TTGAGACTATAAAATCTCCCTCATACT
AhEXZ274438	B02	56.822	AATTCTCTTCACTTTGAGGTAGAGATTTCTATCTTCTCTT[G/A]TTTTCTGGTTGTTTATGAGCAGGAATAGGAACAAAGAACCTCTTATAGATT
AhEXZ191730	B02	56.837	AATTCATGACGACGCGTATACGTGGCCCACGCGTATGCGTGGGAG[G/A]AAATCTGTCAGGTGACGCATATACGTGGCCCACGTGTACGCGAGAC
AhEXZ252952	B02	56.905	AATTCTGTGAACTCTGAGGCTCATCA[G/A]AAGAAGGGTGTTATGGAAGTAGAAGCTCTCAATGCTCTTCTTGCTCAGAATAAGCTTATGTCTCA
AhMXZ214822	B02	56.951	AGTTGATGAATCAAAGATAGCCTTTCCT[A/G]CACGGGACTCCACACGGATCACCAACCGTTACTGTGAACAGATATTCCCCATCCTAGCTGAGAGGAAC
AhMXZ149989	B02	57.005	AGACATTGGATCATAGTGGATAGATT[C/T]TAGTGCAACTCAACATGTATGCAAGAATAGATATTTTTTCAAGACATTCAAAGAAGAGAATGGGACTATT
AhEXZ384979	B02	57.122	AATTCCTAAT[C/A]TATATCTAACATACTCCTAATCCTAGAGAGAAGTGAGAGCTTCTCTCTCTAAAACTACTCTAAACTAATCCTAATGAGTGT
AhMXZ119329	B02	57.177	CATATT[T/C]ACATCAACCAAAAGAGATAACACCGTTTGCAATTCTCCGGCAACGGCGCCAAATTTGACAGCGTGTAAATTTATTGTGTATGGTTCGGAA
AhEXZ400645	B02	57.251	AATTCAGCTCCGATCCTCAATTTGATTCGATTACTTCTGAG[G/A]ATTATTTGATTCATTTGAATTTGAGATTGCTATGTTGTGTGCTGTTGCTG
AhEXZ133406	B02	57.442	AATTCAATCACGTTGGATTTCCGTCACTGTGACGTGGCCGCATGGAGCACGCGGTCGCATCACCTAGC[G/A]TCAGGGCAACTATAGTATATTAT
AhEXZ145156	B02	57.547	AATTCACAGAGTTAGAGAAGGATTCAACGCAAAAAGCAGAGAAAAGGAGCTCACTGGCAAGAAAATGCCAGTAAGGGGCATTTTGGG[T/C]GCTA
AhEXZ369114	B02	57.625	AATTCAAACACGCTGATTTCCGTCATTGCGGCGCGGCCGCGTGGAGCA[T/C]GCGGTCGTGTCACTTAGCGTCAAGGCAACTATAGCATATTATA
AhMXZ343902	B02	57.727	AATGGCGCTCTTCCAATTGCATTGGAAAGTAGACATCCA[T/G]GGCTTTCCAGAAATATATAATAGTCCATACTTTGCCCAAGTTTAGAAGACGCAAACT
AhEXZ340660	B02	57.948	AATTCTCTGAGATCGAAGAGTCTTCCCCAAGTGAATACGAAGATGATTGATGACAAGTCATCTTAGCCTAA[C/T]TTTACTAGTCTTTTTCTTTG
AhMXZ215535	B02	57.962	AGGTTTGGATCAATAAGCTCAGTCTGCATGCACCTCTCTTCTTCACCTGCTGAATGTATATCTTTGAAAACATAAAA[G/A]ACCAGTTGCTCATTATGCA
AhMXZ77092	B02	58.022	AAA[A/C]AAAAAAACAACAATTGTATGATCATTGATGCATGAGTTTCTACTTTTCATGAAGCTATGTGGACACCAAACTTAGTGTTCGGCCATATGCTTT
AhMXZ177318	B02	58.033	ATCCCTTCTCCTTAGTTGATTAGGCCTTCCATCTTTGTCATTGATCTACTGCACATTCAGTACACAAATCTCACTCAGGATCTCTTCAAA[G/T]CTAGGA
AhEXZ17398	B02	58.075	AATTCAGCATTGAACTTGTACCTGAAACAGGACCAATTTCCATAGCACCGTACCGGATGTCA[C/G]CACTGGAACTTGCAGATTTGAAGAAGCAA
AhEXZ183978	B02	58.11	AATTCATGGTTTTTGCTTGCTACCGTGGCCACCTCACATCGCTGCTGGCTCTGTTTGAAAATGGCTGCTACTTCT[G/T]GAATCCCAGATCGGAG
AhEXZ20725	B02	58.238	AATTCTTTTGGAAGTGCATCATTTGGAACTCTA[A/C]AACTCGAGTTATACTTCTTGGAAGGTGAAGAGGTCAGTTGGCCTAAATACAGGCTGAT
AhMXZ191514	B02	58.276	ATAAAGGCATGTATGACTGTTTTGAGTGATAAGAAAGGTTCCATTTCCATTT[T/C]TTGCATCATTCTCCACTTGAGTATATACATAAGCTGCTAGTTAT
AhEXZ186756	B02	58.369	AATTCTTGCTCGCCCTCGAGCAAGAGAAGAAAGAATAGATGA[A/T]GAAGAAGAAGAAAATATGGAGAGGAGGGGGGAGGTGTGTTTCGGCCAAG
AhMXZ205392	B02	58.483	ATTTTTCTTGGAACTCCCACCAATGCTTGGTTCTCCATTGTGCCCCAAGATTTTTTCATGTGTTGCACCAAGTCTTGATGGAGTTCTTCACAAG[T/C]TT
AhMXZ127690	B02	58.604	ACTTTAGCATGTCCTCATGCTAAGCTCAAG[G/A]AGAAGCTATAAGAGTGAAGAGGAATGGTAGAATGTATGAAATGCAACCTATCTGTATGAATATAGC
AhEXZ359179	B02	58.697	AATTCATGGCGACGCGTGTACGTGGGAAGGAAATCTGCCAGAAGGT[G/T]GGTATGCGTGACCCATGCGTACGCGTGACAAGCAGCACGTGACCA
AhMXZ98243	B02	58.773	AGTTATACCCATAAGAATCCGGAGGTTGTCGTTGCCAAGAAGGTTGATCAATCTCTTGAG[A/G]CTCCTCCCATCTTTGATTGTTCCATCCTTGTTGCAC
AhMXZ204942	B02	58.859	CGAGCTGTTCACGCGGAAAAGAGCCGAGGC[G/A]AAGCCTCGTATTACTGCCGGCCATGTTTTTTCTGAGCTTGTGACCTCCAAGTTGCATGTAAATCAA
AhEXZ388790	B02	58.95	AATTCGTGCACCAGTCGACCCTGACTCACTCAGGTATTACTTGTTC[C/G]ACCTAGTGCAATTGCTGGTACTGTTGTACGGAAGTGTGGGGTTTG
AhMXZ301233	B02	59.081	AGTGGAAAGAATTTGGCCAGAAAAGCACTGACCA[G/A]CTTATCCCAAGAGTTCAGGCTATCCTTAGATTGTGAATCCAATCATGTTCTAGCTTTGTCTC
AhMXZ230029	B02	59.145	CATC[C/A]CCACACTTAGACAATAGCATGTCCTCATGCTATACATCAAGAAGGATAAGACAAAGGGGTGCAACACTTATTCGATGCAAACTATCTAAATA
AhEXZ1795	B02	59.206	AATTCAAACACGCTGATTTTCGTCACTGCGACGTAGCCG[C/T]ATGGATCACGCGGTCGCGTCATCTAGCGTCAGAAGAACTATAGCATATTATA
AhEXZ391749	B02	59.254	AATTCCCCCACTCTGTAATCTCTAATCTATGTTTT[C/T]TGGGCCAAAAACTGGGTCTAAAACAATCCAGAAATTGCCTCAGCAATATCTGATAT
AhMXZ301754	B02	59.285	A[C/T]AAAAGCAAGGTAGAAATCTGAATGTGAGAAGAGCAAAACCTAAGAACCCTAAAACCTAGAGAGAGGAGATAGCCTCTCTTTCTAGAAACCTACAT
AhMXZ77403	B02	59.499	CCCACAGCGGAAGGATTGGAGCTCTAGATTGGGAGATGCATTATAGGCCTGTAGGACCACTTACAAGACCCCAATCG[A/G]GATGATCCCCTTCCGTATT
AhEXZ353739	B02	59.667	AATTCTTTGACGAGGTTTGCATTGATTTTCCCCTCTGGATTGGTGAGCATTTGCCACCCTCTTTCTTCAATCTTCTCCCGAATC[T/C]GTGGGCA
AhEXZ97170	B02	59.767	AATTCGATTCAAAATTCAATAATCAAAACCTCATCAAATTGATACGTTTGGGAAGAATTATCCAAAGTG[C/A]ACTCATTCAAATGATTTGAAGT
AhEXZ448004	B02	59.879	AATTCAAAACTTCCTTGAAAGTTCAAAA[C/T]AAGACTCCAAAAGTATACTTGAAATCACCATTTCAAAAGGATATTCAAGAATATTAGGATGTA
AhEXZ103136	B02	60.019	AATTCGTTGGTAGAG[G/A]CTGACCCCTCTATAAAGATAAAATCAGTTATTGCGAAAGTAGAGTCGAAGTTCAATTACACCATCAGCTTTTGCAA
AhMXZ105063	B02	60.123	AACTTGACTAGCCATTTCACAGTTACCTCGGATAAGTGTCTCGGATCCCTAAGCACCTATAGCTAAGGTGGTGAACACCCGACCAGACTG[C/T]TGTGCT
AhEXZ8300	B02	60.222	AATTCCACACCATCGAACTCGATGGAGTTCAAAGGCGGGAAGAACTCCATCCACAACCCGAAGGCGAAGTA[G/T]AAAAAGTCCAGATTGGAGAT
AhEXZ293759	B02	60.343	AATTCAACT[A/G]CATCAGCAGTCCTTCTTCAACCTCTGAATCTGATTTTTGCTCAAGTTCCTCAATTTCCGCCAGAAAATACCTGAAATCACAG
AhEXZ148132	B02	60.498	AATTCTTCTCCTTTGCCTCTGAGGTTTAGACTTTC[G/A]TTATAACAGCGGTGTGCCATCTTTTGATCTGCCTTTATTGTAGCTATCCCTTCTGT
AhEXZ283780	B02	60.623	AATTCGCTACTGTCCAACCGCTCACAGTAGGCTCACCCATCGGCAATACAAAGGTATGAGTTTTCAGCCTCCACCTTT[C/T]CACCAGAACACCT
AhEXZ156352	B02	60.698	AATTCTAAACCGTCAAT[C/T]ATTCCGTTCTTCAAAATGGCGCCATTGTCGGGGAATTGCAAACGTGTGCCTTATTATTGGTTGTTGTAAATATT
AhMXZ263792	B02	60.955	ACAATAAAACGGTATTGCGGATCATCGCATCCCCCACACCTAGCCCTCCTAGTTTCTTCGGTGCCTGTACCAACTC[T/C]CACTTTACAAGAGCCAGCCC
AhMXZ185244	B02	61.279	TGAGGTCACGTGCCGCTTGTCATGCGTACGCGTCAGTCATGCGTAC[G/A]CGTCATCTTGCAATTCTCTGTCACGCGTACGCATCATGTCACGCGTACGC
AhEXZ339339	B02	61.389	AATTCCCACACTTCGTACAACTGAACCA[G/A]CAAGTGCACTGGGTCGTGCAAGTAATACCTGAGCGAGTCAGGGTCGATCCCATGAGGATTATG
AhEXZ63018	B02	61.588	AATTCAACCTCAAATATGACTCTCGGACAGCTAGCAAGTCTCAATACCTGGCCGACTTCATCACAGAGTACACTGATATCCCGG[G/A]CACCCGT
AhMXZ16098	B02	61.679	GAGAAATCCTAAATCCTAATCCTAAGAGAGAGGAGAGAACCTCTCTCTCT[A/C]AAAACTACATCTACTCCTAATTATGAATTATCAGAGCCTCCCCATG
AhMXZ285430	B02	62.009	TTGCCAAATATTGGGTGACACGATCGCGTGGGGCATGCGATCGCGTGAGTGGTCATGAGAAGGATATGACAC[G/A]GTCGCATCAGTCACGCGGCCGCGT
AhEXZ241720	B02	62.137	AATTCGAAAAATGTAGCCAGATCCAAAGTCTTTGTCTCTTTCGTTT[C/T]TTATATGTAAAAAATTCATTCTTGTTATTGTTGGTAAAAAATAAC
AhEXZ244848	B02	62.31	AATTCATTGATTTGGGAGGTGAAATGAGGAGAGATGTTTG[G/A]CATGCTTTTGATAAGTGAAATTATAGCGTTACACAAGTTCACACATAAATA
AhEXZ52285	B02	62.522	AATTCCTCATTCCCATTTGGGTTCATAATGAAGAAAGGTAGAAGAAGAGA[A/G]AGAAGAATGAAGATAGAAGGAATAGAAGAAGAAAAGATAAA
AhEXZ63630	B02	62.679	AATTCTATCACGCTGATTTTTGTCACTGCGATGCGTCCGTGTGGATCACGCGTTCGCTCACTTATCGTCAGGGCAACTATGCA[T/C]ATTGTATA
AhEXZ37239	B02	62.953	AATTCTCCATCTTGCATGCTTTTCCTTCACTTCTTTGAACCATACTTGCCTTATAAACTTGAAATCACTCAACAAATATATCAAGG[C/A]ATTGA
AhEXZ257764	B02	63.161	AATTCGAAAAAATACTGTAGATATGCGGTTC[A/G]AATCTAATACATAAACACCCCTAAAAATGAGCTTTATAATACACTTTCTTCACATACACT
AhMXZ65609	B02	63.62	TCCTCCTCCTCCGCCTCAGACTGGTCGGAAGGAGAGTCGGAGTCAGAGGGCATTACGG[T/C]GCCCAGTGATGCTAGCATCTGACTCAAGCGCTCATAGC
AhEXZ76226	B02	63.822	AATTCCCCATTTCTGATCTTACCCATTTTCTTTACTTATTGCCATTTATTTTCATGCTAAACTTCCCTTCCCCATTGAAGATTCTG[C/A]AATTT
AhEXZ298268	B02	63.967	AATTCTGTTCTGACATTCGTCATCCCAAGAGC[T/C]TGAAAATCTACTTGAAGCTGATTAGAAGCTTCACATGCCTAGTTTGGGACCCCAGAGGC
AhEXZ256536	B02	64.102	AATTCGGATCTGGACGGTTGTCATTCCTTTGGTCATTGTTCCTGTG[T/C]TGGGAATGTAAAGCGACAAACGATTTTCTTTTGAAAATTTGGCTC
AhEXZ64083	B02	64.353	AATTCTTCAATCCGAAGTCAAAAGACCC[A/C]AAACAGCAAGTAACAGTTGCAGAAAAGATAAAGCAAAATAGAAAGGAAAATTCAGATCTGATC
AhEXZ194793	B02	64.809	AATTCCAAGATGAACGTGTGGCCACTGACGGCTCGTCAATCGGAG[C/T]TGCGGATCAAAAGATATGTGAGATTGAAGACGAGGTTAGGTTTTTG
AhMXZ190901	B02	65.286	CCACTTC[T/C]GAGCTTGTCAAATATGAAACAAAGTTTGTTCTATTTCCGGATCAAAGGGGACTAAGCTCGGATTCGGTTGTGAACGCGTCATGCAATGA
AhMXZ285348	B02	65.486	ACAATCCCAGAGCCTCTTCATCCTCACCCATCTGCACGTACCCAAATATCATCCCACTCCAAGAAACAACATTTCGTTC[G/A]GGCATTTCATCAAAAAC
AhMXZ323679	B02	65.808	GTTGGA[C/T]ATTTGGAAGGCTCCTTGTCATGGTGGCTTATGCTTGTATTCATCCTTGAACCTCTAAGGATGCTTGCTCCTCAAATGGTTGTCAGAATTT
AhEXZ348178	B02	66.133	AATTCTCCTGACTGAGATTTACAAGGATAACCATAGCTTGCTTCAAGCC[A/G]ACAATCTCCGTGGGATCGACCCTTACTCACGTAAGGTATTAC
AhEXZ96121	B02	66.261	AATTCGAATTTTTGGGTAAAAAGTGTTGAGATTTTGGG[C/A]TCTTTGATGTTATAGGATACAAATAGCTAGGGAAGGATTAGTCTTGCCTCTTT
AhEXZ386134	B02	66.454	AATTCG[A/G]TAGCAACAACGTGACAAACAGAACCAACGAATAGCGCCAAGGGAGAGGAGGCTGCCGGCGTCGAAGGGGGCTTCCGGAAAGGAGG
AhEXZ260372	B02	66.918	AATTCTTCTGTCTCCAACAC[C/T]TCATAATGAATCATTTGAGCCTTAGAATCGAGAGACGGAAAAGAAAGTAAGGCTTGGGCCAAGCCAAACTG
AhMXZ325446	B02	67.793	GTTGTTCCATAGCTTCCTGCAGCTTGGTAACAGATGCTTCTAAGCGGGTCCAGTAGTCAATTT[C/T]AGGAATTTCTGGGAGGAACTTCTGTGCCCTGTT
AhMXZ152070	B02	68.807	CTTTGATCTCGTTGCATTCGTCCATG[A/G]CTTCCAAATCGTGTTTCCTTGAAATTCAATCGATTGGGTTTTCAAAACAATCGATTGAATGATAACTCAA
AhMXZ25825	B02	71.265	GAGTTTATTATTGGCTAATAAGTTATTACATATACAAGGCGAGATTCGAATCTTTCTCTTTATATTTTTTTGGAGAAGTATAAGGAG[C/T]CAATAGAAT
AhMXZ199440	B02	72.504	TTTATGGTTATAAATTTTACAAACCGACCTACATAGTCG[G/A]CAAGATAAAGCGACGAGTCACAAGTCAGGTTCCTGATGCCTCACATCAAGTCAGGCG
AhEXZ441243	B02	74.5	AATTCATTTTCTGAACTTTTG[G/A]TGGCGAATGTAATTGATAATTTTCTGTTTTGAACTTTTGGTGCTGCATGTATTGTTTGCTTCTTGATGTG
AhEXZ253127	B02	78.198	AATTCTTTGGAGT[C/T]CATCATCATCGATGGCCAGTAATATCCAACTCGGATGAGCTTTTTTGCTAGGGCTTTGCCCCCAATGTGGTGACCACA
AhEXZ131655	B02	80.855	AATTCGAAAGTTAGTTAGGAGCTCTAGAGGGCCGGTTCCGGGCCTTCTAGAAGGGCGAAGCGGGTCGGATCTGGGTAACCGGGTTC[A/G]GGGAC
AhEXZ392990	B02	85.102	AATTCTTGAGTTTTTGTGAATGGACGAG[A/G]GTAAATAAGCTAGTTCACAAAGAAAAAGATAAAGGTAAAGGTCGGAGCGCATAAGGTTGAGAT
AhMXZ237349	B02	92.25	TTAGTGGAAAAGACAGAGACATCATTTTGTGATGAAGTGCATATAAATCAAGGTAATCATAAACTTGCAT[T/A]ACACCTTAGGATGGATGGTACATTGG
AhEXZ369227	B02	111.693	AATTCTGCCTTTGAACTTCTGACTCCAACCCCACATTCCGCCATAGTCCGTCAATTCAAACAAATTTCCAATAAAAGCG[T/C]AGCTGTCCAGGA
AhEXZ176062	B02	113.483	AATTCA[G/A]CCAGATAAAAGTAGGAAATGCTTACCCAAAGGAAGCTCCATCTAGATCAGTTGAGATAGTACTGCAAAGAATCAAAGAGATGCGC
AhMXZ338799	B03	0	GAAGCGACATCTGGAAGTCGAAAAATGGTATACGAACACCCACCTGGGTGAACA[C/T]GGCTTTATAAAACCAGCACCAGTCGGCAACCCGGGGGGAGTG
AhMXZ285198	B03	4.805	TAGCTATCTGGATTGTTTGTTGAGTTTGGATCTATTTCAAATTTGTCG[G/A]AAGCGACCTTCTCCTACCTAAACGACGCCGGCGAGATTCAAGCCACCA
AhEXZ160520	B03	9.424	AATTCAGTACAGCTTCTTGATTATTTTCTAATGGCACATCTTGGCATCTTCCTCATTACTCATTGTTGATGTCCATAAGGAATATGTAAC[T/G]T
AhEXZ180873	B03	15.302	AATTCAATATGACATA[G/A]GGTGTGGTTATTCCAAGGAACAGGTACTGAAATGGCTTGAGAAAAATCTAGTTGTCTAGCAACGTAGTGAGGAGC
AhEXZ218394	B03	19.201	AATTCATACAATATCACAATAATCAACATTGAACTAACTCACTAAATTACCAATTCACAAGGGTTAG[G/A]ATTTTTTTACCATTACCCACGAGT
AhMXZ145702	B03	22.031	AAGACTAGGCATGACGAAAGCGGCACTGTTGTGAAGCATAGGGCTCAAATCTCAAAGAAGCTAACCATGCTTGGATCC[A/G]AAGAAGAAGAGCATGGTA
AhEXZ186242	B03	25.967	AATTCTGTGATGTTGTAGAGACCCAGAAACTCTGGTTTGTGTGCCCACGCACACTATCATGCGCACACACGGACCA[A/G]AGCGTGTGTTGCGAC
AhEXZ22742	B03	29.008	AATTCAGACTGTTAGAGTAAAGGT[G/C]TTAGTAAATTTGTGAACTAAATCCTCGTAGTGGTCCTCCAGATTCAGGCCGTGCATCAATTTAGTCC
AhMXZ57776	B03	31.562	CCTGATTACCAACTCTAACCAAAGAAATCTTCAATAGTGCAATGGTTCCTTCTATGGTGGATTGCACACCAAGC[A/G]TCTAACGGAACAACTTGCCATA
AhEXZ32999	B03	31.806	AATTCA[G/A]CAACAATAGAAAAATTATAAAACAACATAATCACAACAATTCCGTGACAGAAAAGCCATGTCCAGCATCACAATACCATAATAGA
AhEXZ288086	B03	34.831	AATTCGAGGAACAATTGGTGTATGACACGGTTG[G/A]CATGCAATGATAATCCTCTAGATATGTAGGGGACTTTCTATTTCTTGTAGACTTTCTA
AhEXZ194887	B03	36.323	AATTCAATATGTGTCCTTGGGGTAGAATGTCATACCTTTATATGTGAA[A/G]CAAAGTAGGTCGGTTATACTTTTGTTGGTCGTCGGTATTGAAG
AhMXZ94330	B03	39.876	AAAAG[G/A]GAGAGAATTTCTAATGCCAAAATAAATCTTCAAATAATTTTCTTCACTTTATCACATGAAATCCCACACTCTCAGCGAGATGCGTTGTGTC
AhEXZ119777	B03	42.942	AATTCTTTTTCATGAGATGAATCATGATAGAGATACAGCGATCAGG[G/A]AAAGTGAAGCAATGAGATTGTCCAAGCCATCTGCAGTGTTGTTGA
AhMXZ19291	B03	43.854	TAAGTACGTGGATGGTTGTTTGATGACGATCCCGC[A/G]ATGGCGTTAGGAGAGGGGGCTACAAGGATGGATGATGACCAGTGAGGAAACTTCTAACGCT
AhMXZ81552	B03	44.89	TTACTAAAAAAAATTGCATCTTTTGAATTTATTCTTTCAATCT[T/C]GACGATTTACAATAAATAGATTATTATGATTTCGGGTAAGCCGCTTGGTAAAA
AhMXZ65658	B03	46.089	TTATAGGTTCCATAAAATATCACTATAAGACAAATTAGTCTCCATCAAAATGACAGC[G/A]AGACCAATCTGTCTGACAGGAGTAATTCCCGAGGACTTC
AhMXZ113086	B03	47.091	ATGTTTTGATAGTAACGTATTGTGTGAAACGAAAAA[G/A]TAAAAACATGCAAGCAGCTACAAAACGCAAGCTGCGATTAGCAGGTAGGGACTTCCACAT
AhEXZ59850	B03	49.032	AATTCTCCTGACTTATCA[G/A]AGAACCGAGGAGACGAGAAAGAGAACGCTCCGAGGAAGACCGGAACCGGGCAGTCAAACCTAGACAAGAACCC
AhEXZ252217	B03	51.538	AATTCTAACCCTTAGTTCCTCCAAAACACAACTATACATAAAAAAAATG[C/T]TCAAAACCCTCCCCTCTATGAAAAACTCTATCATCAACCGCA
AhEXZ371820	B03	52.67	AATTCT[A/C]TCTATCCAACACACTCGCATACACATGAGGTGGATGCATACGCAACTTTGTCAATTTTTCACACTCATGTGTACGCATGAGGCAT
AhMXZ67629	B03	53.411	ACTTTTCGTTATTAGGATAATTTTATGACATATTGTGATTTTTTT[T/C]CAGAAATGACCGGCTTTCTTTTGCATGCATGCAATGCCATTGAGGGGAATA
AhEXZ227191	B03	54.698	AATTCAATATGAAGAACTCAAAAGTTATGGATAAGACACATGCATATATGAAAGATATACTACAAAAACAGTCACGACTGCAAAA[G/A]GATATA
AhEXZ135341	B03	55.279	AATTCCTAGAAGAACTCCACAGCTCCCACTGATCAGTTCAGTGGTACACCCACAGACAAACA[A/G]GCAAGTCGAATCCGCCAATAAAATAAGAG
AhEXZ22366	B03	55.792	AATTCTCT[C/A]TGAAGCAAGTTCCAATTGGCGATAACCTCATCCGGTTGGGTATAGTACCACTCATTCACCCTTTCTTCAAGATAAAATGGGAA
AhMXZ294010	B03	56.43	ACGCATTCTAGAGAAGATAGTAAAGTGTCGTAGGAAAGACTGGAGTGCCAGGCTACAAGATGCACTCTGGGCATATAGAACAGCATACAAAA[C/T]ACCC
AhEXZ436523	B03	56.862	AATTCACAGATGCCCTAGAAATTCCCACAGAATG[G/T]AATCTCTATGTGGACGGTTCTTCAAATAAGACTAGAAACGGTGCAGGTGTGATAATA
AhEXZ441012	B03	57.169	AATTCCTTCTGCATTTTCTTATCTTCTCTCTTCGATCTCTTTCGTGTGTTTTCTCTCCTTTCTCTTT[T/C]GCCGTTTACGTAAGTTTCTCTCTC
AhEXZ157211	B03	57.523	AATTCATCAAGCAATATTGAGCGCTACAAGGCTCGACTTGTTGCTAAAGGATTTACTCAAAGGGAATGAGTTGACTA[C/T]AGGAAATCCTTTTC
AhEXZ20818	B03	58.1	AATTCCTTGCCTTAGATCTACCCTTTTAGGATATGAATCGACTCTCTTCCCAACCGCACATATTCATTCCTATATATATATAT[T/A]TTTCTGCT
AhEXZ173222	B03	58.535	AATTCTATAATACAATATCATTTTGGGTACTGGCATTCAAATAGTAGTGTTTATGTATTTCTTTATCAA[A/T]TTTTGAGAAGAATGTAATATAA
AhEXZ69236	B03	59.132	AATTCTTCTCCTCTGCCTCTGAGGCTTAGACTTTCGTTGTAACAGCGGTGC[G/A]CCGTCTTCTGGTCTGCTTTTATTGTAGCTACCCCTGTCGC
AhEXZ416420	B03	59.619	AATTCAGGTAGTGAACATTCTGATTGGTATGGTTTGTT[G/A]TACAATATAATTCAATTAGAGTATTTTGGTCGCACTACATATAAGGTGTTTGT
AhMXZ357118	B03	59.976	TTCAATGGCCTTGCACTCTCCTTTTGGATTCTCTTCTGTATTGCTTGGGAGAGTGCTAGGAGGGATTTTAGTGATCCTTTTACTCAGCTGG[C/A]CCACT
AhEXZ96935	B03	60.435	AATTCTATCAGATTCCTCTTGAGTATCATCTTCGATATGATTTG[G/A]AAAAGAGTCGTTCCTCTCTTCAATGGGCTCATCATCAACCCCATCAA
AhEXZ231078	B03	60.789	AATTCTATGCCAACACCTGGGTCACAAAGAAGCATGATACAAGCGTGAACCC[G/A]GAGCCGAAGAATTGGCGCACCATGTTCAGAAGGCACATC
AhMXZ236374	B03	60.903	[G/T]AAGAGATTCAATATCTGATGGAGAGACAAAAGGTGTGTTGAGGGATGTGGAAGGGGTGGACTCAGTTGCAGCAGCAGCAGTAGAAGCAGGCACATG
AhEXZ62841	B03	61.249	AATTCCAAAATTATTCAATGAGAATAAACCACTGGTAACCATCTCCAATGCCATCAAACATAGGAGATTTGTTC[G/A]ATGAAAGCACAATTTGA
AhEXZ7168	B03	61.471	AATTCTTATAGCAGCAGCAGCAACAATAA[C/T]AACAACAACAACTATTTCTTCGACAACACCAAGGATAATGGATTCAGTGGCACAAAGTACAC
AhEXZ261565	B03	61.782	AATTCAGATTGCTTACCACCCGGATGGAATCATGATGATCAACTTGAA[G/T]ATGGGTGTAAAATCAAGATTTGGGATCCAGGAATATATGAGGA
AhEXZ369265	B03	62.118	AATTCTTCTCCTCTGCCT[C/A]TGAGGTTTAGACTTCTGTTGTAACAGCGGTGCACCATCTTCTAATCTGCTTTTATCGTAGCTATTCCTCCTGC
AhMXZ137901	B03	62.246	ACAAGGAGATCGGAAAAG[C/T]CTTTGCAGCTACATGGAAAGATTCAACAAAGTATGTCTTGACATACAAAGTCTTCCAACAGAAGCGTCCATCATGGGA
AhEXZ442322	B03	62.467	AATTCTAGCAAACAATCTCCCACACCAGGGTAGACTGATCAAACAATA[G/T]TTTCAAAGTATCGTAAAGCCACATCAAAGTCATATGACAAGCC
AhEXZ212273	B03	62.645	AATTCCCACACTTCATACAACTGAACCAGCAAGTGCACTGGGTCGTCCAAATATTACCTGAGC[G/A]AGTCAGGGTCGATCCCACGAGGATTGTA
AhMXZ246170	B03	62.871	GCCCGGCAATGTTGAGATCGGCTACAAGTCT[G/A]AGCCCAGCAATAAGAGCTTCATACTCACTCTGGTTGTTACTTGCCTTGAAGGAAAAGTGTAGTGA
AhEXZ34495	B03	63.004	AATTCGGAAAGTCTAACCTTGTCTGTGGTATTCCGAGTAGGATTCAATGATCGAATGACTGTGA[T/C]GAGCTTCAAACTCGCGAGTGCTGGGCG
AhMXZ29818	B03	63.258	CAAGAATGTTCTTGTCCTTGTTCCTG[A/C]TCATATGAAAAAGAAGAGAACAGAAAATATGGAATCCTCTATGTCACAGTATAGATATTCCTTTATGTGA
AhEXZ334123	B03	63.402	AATTCTCCCAACCAAACCACAACCAAAGTCAACATCCACCTTGTTGTTGTT[G/T]CTCTTACCCTTCAATAGCCTCCAAGGTTCCGTAGGTCTCT
AhEXZ380242	B03	63.598	AATTCAGATAGTGTTATTGATTCTCTTAGTTCAGTATGTTGATTCTTGAACATAGCTACTTTATGAGTCTTG[G/T]CCGTGGCCGTAAGAATTTT
AhMXZ302119	B03	63.794	TAATCCATGCCTAACTTGAGAAATCTCAAGTTTGGCACAGCCTTGGCCAAATTCATGGAGAAGAAGTATGGACTATTATACATCTTTGGAAAGCT[C/A]T
AhEXZ390075	B03	63.959	AATTCCCCCTC[C/T]TTTTTTGCTTTTGATTGGGCGATGTGGTGGGATCTTCTCAGTGTTGTGTATTTCTCGATAAACATCCACAAGAGACACCC
AhMXZ21250	B03	64.18	AAGCATCCTTGGCGTTCACAACAAAAACCCGTCCTTGATGCTGACTCTGGCCCGCATTCGGGTTCCTCCCAC[G/A]AGTGCAATCCCTCGCAATATGACC
AhEXZ96454	B03	64.326	AATTCATAAACACAACTTACTCAAGGTCTTCAACCAAAATAGATAAACGCTT[C/T]GTTTCCTTCCCTTTGCTTGCGATGAGTTCCCTGGGATTC
AhEXZ403225	B03	64.489	AATTCGAACCAGGTTGGTTCGAATTACACAAACCATATTTCGAACTAGGTTGGTTCGAATTAGTGAGCACCA[G/A]ACCTATATATATATGGTTG
AhEXZ226925	B03	64.733	AATTCCGGCAGCATGAATCCCTTTTCTAACGCGGCAGCTCAATGGAGGACCGGTTTCTCCCTCGC[G/A]TTCTGTTCTTCCCGCACTGCTCTCTC
AhMXZ58427	B03	64.921	TTACAACA[C/T]AACCTCATAACTATTACCTTTTGCCAATCGGCTATTTCTTCCATCTCGCTCACGACCTCCGGTGCATCTTCACCCAACATTGCTCTAC
AhMXZ11911	B03	65.06	TGGTGCAAGAGTTCTATGCTAATGCATGGGTCATGAAAAA[C/A]CATGACACTAGTGTGAACCCAAATCCCAAGAATTGGAGCACCATGTTCCGAGGAAG
AhEXZ139868	B03	65.192	AATTCGTCCGTAACTGTGATAGTTGCCGAAGAGCGGGCAACCTTCCTCATGGTCACAACATGCCT[T/C]AGCAAGAATTTCTAGAGATTGAGTTG
AhEXZ58816	B03	65.321	AATTCAAAGGTAGGTAGGGTTTTTGGGGAAGAGAGGATGGATGTGAGTGGTGAAGAGGTGAT[G/A]GGGAAGAGTGATTGAGTTGATTGGTGAAG
AhEXZ10233	B03	65.462	AATTCT[G/T]CAAATTCTGCAGATCGCACACATCACGCGATCGCGTCATCCACGCGTTCGCATCATCCAGCGTTTTGCCTTGTCACGCGTGCGCG
AhEXZ40380	B03	65.593	AATTCAATTTCTGCACTCTTGGATGCTTTCAACTTTCTGTACCCTATATCAGTTTCGAATATCCTATTATAGTG[A/G]AAAAAATGTCACGTTAA
AhMXZ183079	B03	65.625	ACCTCATGCCTTTCTCTGTAATAGAGAAACTGGGAATTTTTGGGGTGCAAGCTACTAAAATCTCATTAGAGATG[G/A]CAGACAGTTCAAGAAAACAGGC
AhMXZ318632	B03	65.745	GCACACCCAAACAAAGCAAACAAATGCAACATGATGAATGCTTGTCCTACTGGCCGTGAGCTCACGTGTCAGTTGAATCGCCAGAGCTC[G/A]ACACATC
AhMXZ284242	B03	65.864	AGAGGAAGAAGTGGTC[G/A]AAGATTTAGGAGATGCGGAACGTCCATGGAAAAGCCCAGTCATAGAACCCCCTTCTAAGGAGTTTGATATTGAGGAGGGT
AhEXZ174960	B03	66.112	AATTCGCCTGACTAA[G/A]ATTTACAAGATGACCATAGCTTGCTTCAAGCCGACAATCTCCGTGAGATCGATCCTTACTCATGTAAGGTATTACT
AhEXZ412019	B03	66.24	AATTCTAGTGTTTCATGAAATATGTTGAAGCCTATCTGGCTGTAAAGCCATACCCAAACTG[A/C]TTTGGGATTGGCTTTCAACTAATTACCTCA
AhEXZ455084	B03	66.349	AATTCAAACACGCTGATTTTTCGTCACTACGACGCGGCCGCATGGAGCACGCGGTCGCGTCACCTAGCGCAA[T/G]AGCAACTATGGCATATTAT
AhMXZ273366	B03	66.474	AAATCGAGTCTTACGCCGTGCGCATGGAAGCACAATTTTTCAAAATTTTTACTAAGTTACAAAGCTGCAGAATTACATTTTCAAA[C/A]CCCAAACTTCC
AhEXZ243036	B03	66.722	AATTCAACGACGTAACTAAGGGATAATGCACTAAAGAAAGAGAGATTGTGTG[G/A]GAGGACAGTAGATGGCGACAGCGCTTCTTGTCACGAACG
AhMXZ270710	B03	66.865	GAGAAATTT[T/C]AGACCGACAATAATTCTTTGTATCAAAATTTTGGCGCTGTTGCCGGGAAATTGCAATGGTGTTATATTATTGGCTATTGTGAATATG
AhEXZ367793	B03	67.079	AATTCTAGTTTATGGCCACAAAACCCTAATTACCCAAAGCTAAGAGGATTATATGTCACTTATC[C/T]CGATTAGTTCAAGTAATTAGCAACTTA
AhMXZ214809	B03	67.133	CTTT[G/T]TCAATGGCAAAGCTATTTGCGAAAGATAAATCTCCGGTAGTAGCCAGCTAAGCCTAGAAAACTCCTTATCTCAGTTACTGAGGTTGGTTGCC
AhEXZ238288	B03	67.203	AATTCTTTTGACACGCTGCCAAACTTGCCTACCACCCAACCTTACAAGTGCCTCTTCGTGTTCA[G/A]TTTTATTATTTTTGAACGAGTCCTTGT
AhMXZ149233	B03	67.299	TAACTCATGCATGCATGCCATCAGGCCAAATTC[G/A]AATCCGTATGACGGGCGGTAGTGGAAGAGCATCCTGCTGGGACGTATTAGACGAATAACCCAC
AhMXZ219534	B03	67.495	ATGCACAGAAGGCGTTGCCC[C/T]CTTGCTTAGTTCCTTGCCAGTCTCAATCGAAAGTTTCTTATTCTAATTGAAACTTCTCATTCCCCCTCTTCCTCGG
AhMXZ193521	B03	67.639	TTATATTTGTTTTACTTTTACTCATCTTGCAAATTTT[T/C]TCTTGGTCTCTCAATATCTACGTAAGAATCGATACAAATGCCTATCTACGCTCCTCGAC
AhMXZ303640	B03	67.727	AGCCGCAAAGAGCTCTAAGCT[G/A]GCCATCTGTTTCAACCAAACCATATTCAAGTGGAAAAGTAAAGCTGAAGGCTAAGGATTTTACCCACTTGAAGTT
AhEXZ453455	B03	67.892	AATTCGCTATCCTTTTGCATCTGTCACTACGCCCAGCACTCGCGAGTTTGAAGCT[T/C]GTCGCAGTCATCCAATCCCAGAATCCTACTAGGAAT
AhEXZ51128	B03	67.976	AATTCAACACCCAACACAAGCACAAGGCAGCGTGGTTCACTGATGCA[T/C]GGAAAACTTGTCTCTCAACAAATCTCCCTTCGGCAAGTGTACCG
AhMXZ37367	B03	68.112	AATTCGACATCTTACCGG[G/A]GGAACAAAAAGAAGCCAAGAAGATTCGAAGGGAAGCACATAACTACACATTGGTGAAAAATGTCCTCTACAGAAGAAG
AhMXZ87882	B03	68.232	CGCGTCTCGTTCATTAGCTATTTTGGTCTTCACCTCGTAGTAATCCTCAAAGTAACTACAAGAAAGCTTTACCAGTTCTCTA[T/C]AGTCATCGAGAATT
AhEXZ273106	B03	68.322	AATTCTGCAGATTATGCATATCACGCGATCGC[G/A]TCATTCATGCGGACACGTCATGCGGCGTTTTGCTTTGCCACGCGGGCGCGTCGTCCATG
AhMXZ246709	B03	68.5	CATCCTCTTCAAGGTCCTTTCAGGTTCCGGATCAGCTTCAACAAGAATGCCTTTGTCTTTGTTCCTGTTCATATGAAAGAGAAGA[A/G]AACAAGAAAGT
AhEXZ263105	B03	68.591	AATTCGCTGTCGTTGCTCTTCGCTGCTGCCGCTGCTCCTTGTCGTTCGGTCTTT[A/G]CCGCTGGATCTCGTCGCCAGATCTTGCCGCTGCTCCT
AhEXZ445386	B03	68.688	AATTCG[T/C]TGGTTTCGATTTCAGATTCGCTGATTTTTGTCACTTGCGACGCGGCCGCATGGAGCACGCGGTCGCGTTGCCTAGCGTTAGAGCA
AhEXZ379160	B03	68.825	AATTCCGGAAATATTATCGTTACTGCATGGTTGTTACAGTTGCTGTCACCGAGCTTCTGGTCGTCGTTGTTGCTTGGGATAG[T/A]TGTTAGAGT
AhEXZ172936	B03	68.902	AATTCATAGTGGAAGCAAAAACAAACCAACTAAGTTCTAAAGCTAAC[A/G]AAAACTAACTGACAAGCGAAAGACAAACGTATTTACAATATTCA
AhEXZ244169	B03	68.957	AATTCTAAATGTCAAGGTTTCTATCTTGATCACATTATGAAATCCTTTCT[T/A]ATGTTCTCACCTTGAAGCAAGCTTATTATCTTTCTCTTTTC
AhMXZ88412	B03	69.036	AACAAAAATACAAATACAAATACATGTAGTTTT[T/G]TAGTTTGGTCATGACTTCGCGTCAAAACTTTTTGAATTTGTCACTGAAAAGAAAAATTTTTTA
AhMXZ22923	B03	69.072	TGTGCACCCCCATACTATTATATATTGTTG[G/T]AAAGTCCTGAATGTCTACTTTCCAACGCCTTTGGAAGCGCATCATTTGGAGCCCTACAGCTCGAGT
AhEXZ252544	B03	69.119	AATTCAATCTTCTTTGGGGTTGA[T/C]GGACAGGCTTTGCTCCTTCTTCTAAGAATATTCTGTGCTCACAAACTCAAGGGCTAATGCCTGCTATA
AhEXZ20472	B03	69.143	AATTCAAGGGCTGAGGAAACA[T/G]AAATGAAATCGTGACGTACTTCTCAAATGAAGTTGTGGGCTTTGTAGAGTTCGATGTCACGATCGCGTGG
AhEXZ429622	B03	69.175	AATTCCCTGTTTTGACAAAGGTATTACAATTTTATAATGTTCTCATCAAAC[C/T]AAAAAATATTCTATGAGGCTTGCTTTTGCTTTTCCACTCT
AhMXZ9384	B03	69.22	ATGATGGCATAATATGACATGAAAGCTAGAGCAGAATCAAGGAAAAAGGCTGGACTGGGATAATGACAGGAATGATT[C/T]AGCTCCTGCAGAACCAACA
AhEXZ2598	B03	69.265	AATTCACGACTCTTCAGGATGCAAGATATAAAGTTCAAGCTTATTACAACATAAATTCTCAGATCAAGCTCAACTACATTAC[G/A]GAACATCTA
AhMXZ101175	B03	69.294	CCTA[A/T]GAACCCTAATTCTAGAGAGAATAGGGAGCTTCTCTCTCTAGAAAACTAGCTAAAGCATCATCCTAACCTAAACTAATTGCTCCCCCCTTGAC
AhMXZ8507	B03	69.352	TGAAGTTGTCCCCGAGTCTAGTTACCCCGTTAGTTCTGCAAGTCCTCATTTTGGAGGCCGAGTTTGTCGAAGGCC[C/T]CTCTGAAGAGGATGTTTGAGT
AhEXZ129498	B03	69.418	AATTCGCTGTGGGCAATTT[C/T]TGGGCTGTTTTTGACCAAATTTCAGGCCCGAAAACTTAGACAAGAGGCTGCAGAGTGGAGCTGGAAGGCATC
AhEXZ123624	B03	69.484	AATTCAAACACGTTGATTTCCGTCACTGCAACGCAGCTGCATGGAGCACGCGATC[G/T]AGTTGCCTAGCGTCAGAGCAATTATG[G/A]CATATTATA
AhMXZ294181	B03	69.533	GAGGATTATCAAGATTGATGAAAAGGAGAAAGCCTTTCCAGCAAAGGACACTGCACG[A/G]TTTCCAAATCGCTACTGTGAGCAGATGTTCCCTATTCTA
AhMXZ15519	B03	69.59	GTACTCCAACCTTGCTTGCATGTCTTGTTGAAGCTTGACGAGGATTCTCTTCTTATTGGCTGCATGCTTTTTCGGT[A/G]TCCAATGGTGCATGCATGCA
AhMXZ184718	B03	69.694	TTGTACTATATTTTTATCTCCCTCTATTACCATTCGATACCGTGATCCGTTTATTGAGTGATTTCAGAGTTTATAGGGG[C/T]AAGAATGGCCTAGAAGA
AhMXZ97441	B03	69.754	TTTCATATGAACTGATTTTTCTTGCTGTTTACTACCTGGGAACATCCAATTTTAGCCGGAATGCTG[C/T]CCAAATTTTCTGCAAATTTATGGTTCAATC
AhEXZ92740	B03	69.863	AATTCTCCAATTTGTATGCTTTTCTCCTCATTT[C/A]TTTCATCTAATACTTGCCTTATGAACTTGAAATCACTCAACAAACACATCAAGGCATC
AhEXZ270365	B03	69.962	AATTCGTTTTTCGTTTTCC[G/A]AAAATACGCATCAGCATTCACTCCCTCTTGGGTTACTGATGAGGTGGTGATTGCTGCCACTTGGTTCTTCTC
AhEXZ6056	B03	70.043	AATTCTCTACACGTGTAAAGCTCAATTCTCAGATCAAGCACACACCAAGTGGGCCCCGGAAGTGGATTTCTGCATCATTTACTTATCT[T/C]TGT
AhMXZ352768	B03	70.116	TTTTAGTTTTTAGCTTTGCTTTTCATTTTCTTTTGCAACTTCTGCTATCTCTTCTTGGAATTTGAATTGA[G/T]ATTGAAGAGCTTGAATGATTCTGAGT
AhEXZ171316	B03	70.191	AATTCATCGCC[C/T]AATTTCGACAAGGTCAGCAAAAAAGTGAAAGCAAAATTCATCGCCCGATTACAAAGCTACAGATCGGCAGAAAGTAAAAA
AhMXZ237464	B03	70.327	AAGGCTGGAA[C/T]CTTTTGAGACGAATAAATGGAAGTTTTGAGGAATCTATGATCTTGTTAGACTCTCACGCTTCCAACCATCAACACACCATTGTATC
AhEXZ434249	B03	70.407	AATTCCCCTTTGAATTACTGCACTAC[G/A]TTCTTCAGTGAGCATGACGGTTTCCTTCTCATGCCAGCTCCTCTTCTTATTGATGAGCTCCCTCA
AhEXZ75052	B03	70.527	AATTCGCTGGGCACGTTTCACTCAAAAATCACGTGCCAGCACCGACGCGTACGCGTACAGCACGCATG[C/T]GCATCCTCGGGGTTTTACGATCT
AhEXZ436158	B03	70.639	AATTCAAACATGCTGAATTTTCGTCACTGCGACGCGTCCGCATGGAGCACGCGGTCGCATCG[C/A]TTAGAGTCAGAGAAACTATGGCATATTAT
AhEXZ280187	B03	70.837	AATTCAAACACGCTGATTTTTCGTCACTGCGACGCATCCGCGTGGAGCACGCGTTTGCATCACCTAGCATCAGGG[C/A]AACTATGGCATATTAT
AhMXZ63614	B03	70.983	ATCATACCCAATGTCTATTCAACTAACAC[T/C]GTAGGGTATTAGGTGTTCGGAATCAAAGTATAACAAATACATTATCAATTACTATGATAGTCGTAGG
AhEXZ278812	B03	71.063	AATTCAAGGATAAACTACAAGAAACAAGGATAG[C/A]TAATATAAATATGGAAGAATAATTGAAGCAAACAAAGCAGCAGCTGTCAAGACAAATA
AhMXZ127827	B03	71.216	TGCGAATATCACAAGGGATA[A/C]GGGCACAAGACCCAAGACTGCTTCGATCTAAAGGATGCCCTGGGGCAAGCAATCAGGGACGGAAAGCTTGCCGACT
AhEXZ283005	B03	71.4	AATTCTCTGTCTGTTGCTGAGTGGATGATGGAAAAGGCTTGTTATTGCTAA[C/A]CCTGTTTCTTCCACTATTATTATAGCCTTGTTGAGGCTTT
AhMXZ353068	B03	71.596	AGACTTCCAGGAATTGTGAGTAGTGCTCATCCTTGGTCTCCTTTTAGGGCTTCTGAGGGTGTGGTGCTTCAAACTCTTGAATGGGTGTC[G/A]TAGAGGT
AhEXZ184997	B03	71.663	AATTCTAGGCCACGTGAGGAATCCGATCATCAAAATGGCGCT[A/G]TTGCCGGGGACTTGCAAACGTGTGCCTTATTATTGGTTATTGTAAATAT
AhEXZ299757	B03	71.792	AATTCTATTTGAGTCTTGGAAAAGTTATATC[C/A]TTAGAATTATAACATGAAACCAACTTCTCATAACTTCTAATTATTTGGACTTAGTGTGGC
AhEXZ412158	B03	71.943	AATTCATTGATATGGTGGCCAACAACCAATATTTCTTTGCTCATCAAAGAGGCCGCCAACCATCACAAAGGAGAGG[G/A]GTAATGGAACTAGAA
AhEXZ324132	B03	72.048	AATTCTACTCCAACTTTCACATGCCAACCATGCAGTCTGT[C/T]GATGTCCGTCAGAAGCAAGTCCCCATAACTGAAGAGGCCATTCAACAAGCT
AhEXZ28311	B03	72.233	AATTCACCAATGGCTCATACTAGACCACCCCTAAACAACCAAAGTCACAAGATTT[C/T]GTCAAAATCCAAAACAAATTCAAAATACAAAAGGAA
AhEXZ444517	B03	72.418	AATTCTTGTCTTTGTTAGTTTGAGGAGTATCTTTTGATGTAGTGTCCA[C/T]GTTCTTGTGTGGCGTTCTATCTTCTAGATCCGAATCGTGGTCG
AhEXZ291797	B03	72.622	AATTCTGAGACGATCGTATGGCCCCTGACG[G/A]CTCGTCAATCAAAACTTCGGATTGAAAGTTATGTGGAATTGAAATTTGAGTTGAAAGAAGA
AhEXZ396311	B03	72.856	AATTCAGCA[G/A]CTTGTTTTACAGGGCTGAGTTCAGCAGTTACTGTTCTAACATCTTCTTTCATGGATGAGTCACTGCTTAGGTACAGATGCTG
AhEXZ225445	B03	73.023	AATTCGGATAAATGTCGAGCTATACTCGACATGACAAGTC[C/T]AACCTGTGTCAAAGAGGTACAACAATTCAATGGAAGACTAGTAGTCTTGTC
AhMXZ303121	B03	73.174	AATTTGCCATATGTTGTTTCGAGTTTAGTGGCGCGCACGCGCCATGTATGCGTGTGCAC[C/T]GATGCTGCTCGTGGCCCACTAAAGATGAAATCGCTGG
AhEXZ429027	B03	73.373	AATTCTCATTACAAGTATAGTTCTACACCAACAAACAATCCTCGCAATCAAAAATATATGGTTTTGTCA[C/T]GAATAACAAACCCCAAATAAGA
AhMXZ272463	B03	73.521	AAACTGGACGGATCAGTCCCTCCGTCCAAATGCCTCCGTTAGACCCAACGAAAAAAGCTGACGTGGCTCCCGTAATGCTTGTCATGCGTACA[G/C]GTCG
AhEXZ407444	B03	73.593	AATTCTTGTCGGTCTAGAAGCTATACTTACAACGGAAATTTATTCGTGGAAATTTTAGATCGCGCGAGAGTTTC[A/G]CTCTTTTCAAAATGGCG
AhEXZ314045	B03	73.813	AATTCTACGCTAATCTGTGGCAGACAGACAG[G/A]CAGAGAATATCTGGAACTGCCCTCTATAACTATCGGACCTTGGTCAGAGGAAAGATTGTT
AhEXZ126486	B03	73.958	AATTCTA[C/T]GCTAACTTCCACTCGCCTACTCTGCAGTCTGTCTATGTTTGTCAGAAGCAAGCCCTGTCTCCGAGGGTGCCATACAGAGAGTAC
AhMXZ29704	B03	74.135	ACTC[T/C]ATGGAAGAAGGCTCTTCAACATGAGATTCTTCTTTGCACTCAACATCTTCTAAATCTTCAACCACTCCTTCCTCTTGTTCAATAATCTCGGC
AhEXZ158273	B03	74.252	AATTCCAGGATTCGTGCAATGTTAGTCTAAAG[C/T]TTCGGTCCAAAAGAATTAGACATGGCATAACAAATACAGACATGTCCTTTCTACAATGG
AhMXZ138556	B03	74.537	CATATTTACAATAG[C/T]CAATAAATAGCACACATTGTAACTCCCCGGCAACGGCGCCAAAAATTTGATGATGAGAGAATTTATGCCAATTTGGAATTTA
AhEXZ313280	B03	74.653	AATTCTACTATAATTTGTGGCAGACA[G/T]ACAGGCAAAGAATAGCTGGAACCGCATTCTATGACTATCGAACTCTGGTCAGAGGGAAGATTGTT
AhEXZ381660	B03	74.852	AATTCAAATCAA[C/T]TGGCAACTTTCAATTTTCAATCAACAAAAGAGATTGACAACTCAAGAGTCTCCAATTACTCAACCAAAGCCAAGAGGAG
AhMXZ213412	B03	75.004	TGAGGTCACGTGCTGCTT[G/A]TCACGCGTATGCATCGGTCACGCGTACGCGTCGCCGGCTAGATTTCCTTCCCACGCGCACGCGTGGGCCACGTACACG
AhEXZ322113	B03	75.241	AATTCGATATAAAATTTGAAGACAAAACCTATCC[C/T]TCTGGGCAAAATAAAAGCTAAAACAACAAGGACGAGGGAACTCTATAAAAACAACAG
AhMXZ166645	B03	75.381	ATTCTTTGTCATTTATATTCTGTTGCTTC[A/G]ATTTCACTCAATTCACTTCAATGTTAGCTTGACTAAACTAATCATCCACTAAAGTTGCTTGATCCAT
AhEXZ378277	B03	75.731	AATTCTGCAGATTATGCAGATCGCGCATGTCACGCGATCGCGTCATTCATGTGGA[C/A]GCGCCATTCGGCGTTTTGCTTTGCCACGTGGACGCG
AhMXZ59377	B03	75.799	AATCATCATTCCCTCCAATTACGAAATTTTTTAGACATATTTGTC[T/C]CTGATGGTCCATATCCCTTCGTTTTTCATTCCCGCGAAACTCATTTACTTT
AhEXZ448706	B03	75.84	AATTCAGAGTAAACAACACCCCAATTCTCAAAACTCTTGGACTTGAAGAAGAAACGGTAGCATTTCCATTGGAAGCTCTTGTATTTG[A/G]AACA
AhMXZ200719	B03	76.031	TTCAATTTCTTCTCTCAATTTCATGATGTCTTCG[A/G]TTATTGCTCACCAATTGTTTGAGAAAAATGTAACTATAGCTATGGAGTAGAATTTTACTCTT
AhMXZ308347	B03	76.292	ATAAAAATAAAGAACCTGGATTGAGAGTCACTCCTAAAACTAAGAGAAGTC[G/C]TAATTCCTAATCCTAAGAGAGAGGAGAGAACCTCTCTCTCTAAAA
AhEXZ21387	B03	76.559	AATTCTAAAAAAGCTGGTTTTGTCTATTGGAACAAACAATAGAAATTGGGAGATATGAAAACTCAGCATTCAGCTTACCAATTT[T/C]ATAAGTA
AhEXZ155308	B03	76.683	AATTCAGACTCAATGCTTTCGAAAATGCAAAAATTTACAAGGAGAAAGCAAAAAA[T/G]TAGCATGACAAGAAACTGTCATCCAGAGTCTTTGAG
AhEXZ80661	B03	76.853	AATTCATTCTCTGTCTTGTCCACTGGGGCCTCTAGTATCTCCTTCATGCTACGCCCTTCATGAAATTGTCCACATGCGG[G/C]CGTGGTTGACCC
AhMXZ66814	B03	77.082	ACTATCTACAATATTCACATATTCACATAACCAATATCAAGGCATATGTTGCAACCAGTCC[C/T]CGACAACGGCACCAAAAATTTGATGTTGCGCTCGT
AhEXZ385665	B03	77.285	AATTCATAAAAATAGTTACGTTGTAGATATAGTCTCTAAACCAACAAAAATCCCTTCGTACAAAC[G/A]TTTTGGGTTGTCACAAGTAACAAACC
AhEXZ73183	B03	77.61	AATTCAGAAAAACTGTAAATTGTGGAATGAGATAAGAGAGAAGAGAGGTTCCCGAAGGGCT[A/G]ATTCTTTTCCCTTTTATATCTAATCCTAAT
AhEXZ26355	B03	77.796	AATTCTTCTGAATTTCTTCATCTTGGAGTTTTCTTTTACTTTTCCCTTGATTG[C/A]TTTCTGAGTTGGAGATATGATCATAGTTTAGTTTCTAT
AhEXZ119701	B03	77.978	AATTCTAAAAACACAGACGATTTTTGACGTTTTCCTCTTCAGCAACTCGGTCA[G/A]AAATTTTTTCTCGAATTTTCATTGATTTTGATTCCGTA
AhMXZ228542	B03	78.243	TTGACTATAACTTGAGCTACAGAGGTCCAAATGAGGCGGTTCTAGTTGCATTGGAAAGCTAACATCC[G/A]GAGATTTGAAATAATATATAATTTTCCAT
AhMXZ322229	B03	78.351	TGAAATCGCCCCCAGCGATTTTGCAGCTCATTTTGCGCCCAATCCAA[C/T]CCATTTCTGATGCTATTGAACCCAAGGATTGAAGGGGGAATAAACCAAG
AhMXZ104557	B03	78.591	GCCGACTAGCCATATATAGACCGTACAGGAAACCAGACGGGAAAA[A/G]CAGCTTATACAAGTTTTGTTCTCTCAGTATATGCCTCTAGGCTAAACAAAA
AhEXZ345070	B03	78.907	AATTCAGATAGTGTTATTGATTCTCCTAGTTCAATATGTTTATTCTTGAACACAGCTAC[A/T]TTATGAGTCTTGGCCGTGGCCCTAAGCATTAT
AhEXZ178026	B03	79.241	AATTCTCGTTGTGAAGTATAGTTTCCAAACCAATCAGGAATCCTTTCATACAAAAATTTTGGTTGT[C/G]ACAAATAACAAACCCCAAATAAGAA
AhEXZ312499	B03	79.379	AATTCGCCTGACTGAGATTTACAAGGTTACCATAGCTTGCTTCAAGACGACAATCTCCGTGGG[A/T]TCGACCCTTACTCACGTAAGGTTTATTA
AhEXZ100908	B03	79.531	AATTCCCAGGTCGTCTCCCAAC[G/A]AGTTGATAAAAGAGTGCTATTTTATTACTCAGGAATTTTTTCTGAGAAATTTTAGAGTTAGAGAACGGG
AhEXZ195915	B03	79.776	AATTCGTTTTTTGTTTTCCAAAAATA[C/T]GCATCACTCCTGTGGGAGTCCATGAAACTGACAATTCTATTATACCAGAGTGACCAATTGAGCCT
AhEXZ221452	B03	79.919	AATTCAGTAAAACA[C/G]ATTATAGTCAGCTTGGTTAGAGCAATTTATCAAATAGTTAGCGGATTAGTATGGAAATATAGACAGTGAATAACAAA
AhEXZ261578	B03	80.219	AATTCTGTGCCTGCCGCAGAATTTGTGATTTCTGGTTT[G/A]TGTGTGCATGCACAGCCCTGTGCGCACTCACACCCCTGTGAGTTTTTGAACCT
AhMXZ226581	B03	80.477	GCCATGTCTAAT[C/A]TTTTGGACTGAAGCTTCTACTTATCATTGCAGCTATTGGAGGAGCCTTTGGATTCTCATATATAATTCTGTGCTAAAGCTTGGC
AhMXZ356631	B03	80.913	AC[C/A]TCGGGTCGTCTCTCAAGGAATTGCAGGGAAGTGTAGTTATTATTGATTATGGGAAAGTATATTTTTGGGTTTTGAAATAAGGAACAAGTAATGT
AhMXZ106232	B03	81.208	TCCGACCACTTCGAAGACTTCTTGTTTGTCTTCT[G/A]TTTTTACCACTGAAGGTTCCTAGAGAGTTTCTTGGATCAGACTTCTGTTATTCCCTCCTGGC
AhEXZ85759	B03	81.564	AATTC[A/C][G/A]AGCACACAAATCTAACCGGCAAGTGTACCGGGTCGCATCAAGTAATAATAACTCACATGAGTGAG[G/A]TCGATCCCATAGGGATTGA
AhEXZ316202	B03	82.084	AATTCATGGAGAGTTTGCATTGACTATAGGCATCTCAACCAAGCTACTCGCAAGGATCACTACCCGTTGCC[A/T]TTTATTGATCAGATGCTTGA
AhMXZ5024	B03	82.429	ATATTTACAAC[T/C]TTTTGTCACCATAAAAAATAACAAAATTTTATTTGCTATATATTATTCGACGGGATAAATATTGATAATCGATAAGCCAAAGCCG
AhMXZ51141	B03	83.112	CTGCTCCCTTTGTCAGCCCTCTTCCTTTTCTTTTCAGGCT[C/T]GGAAATCGGGATCTCTTAGATATCTTCATTGCTGGTGGCCCACCAGTAATGATCGT
AhEXZ446416	B03	83.59	AATTCCTT[A/C]TCAACCCTTACCTAACCCTAAGGGTGGCATCAATGCCATCACTTTGAGGTCAGGAACCACACTGTAAGAGAGGACCCAGGAGG
AhMXZ220645	B03	84.171	AGAAATTTTCAAATGGAGCTAA[C/G]GGGAATGTCCTTTCTACAGATTATGATGCCTCTGATTAGAGTAGTACTAAGCTTCTCTGATCGTCATCCAGACT
AhMXZ251235	B03	84.359	TGGGGTTGATCCTTGCCAATTCTCATGTTCTGCTTAGTGATTAGGATAGAGATCCTTGACCACCAAACCTT[G/A]CCAAGACCATTTTAGTTGTTAGTTT
AhEXZ272898	B03	84.776	AATTCAAAGGGGAAAGGAACAGCTATCTCATCTTATTTTCAGCCTTGATATGTTACATA[G/T]TTATGTAGAGAAAGAAGAGATGATCATTTTTG
AhMXZ153393	B03	85.284	AAACTT[A/C]TTTTTGAAAGTTCAAGTTGTAGAGGGTCACCACCCCTTTTTCTTGGATCAAAATTCTTCTCCCCGTTTTTCCCTTTACTGGTCCGAGGCC
AhMXZ270116	B03	88.262	TTTGAATATGGAAGCAAAGTAGGGGTTGGACTTGTGTACGAGGAGGATGGGTGCTTCACCTC[G/T]TTGTGGGATCAGAGGAAGCAGAACTCGAACCCTA
AhEXZ289835	B03	99.559	AATTCTATATATAGGCTGCTTTCTCTCTTTTCTCGTTTACAGAAGGCCGTTACACACTACGT[G/A]TCCAAATGTGATACGACCACTTCGTTTTG
AhEXZ272913	B03	105.964	AATTCGAAT[T/C]ACTCCAAATCACTAAACCCACGTAATTCGAATCAATTCGTGTCGAATTACTACCATGCAGAATCAAAGGTAATTCGAATCAA
AhMXZ87246	B03	106.549	TGGAACATAACTTGAGCTAGGAAGGTCCAAATGAGAT[G/T]ATTCTAGTGGCATTAGAAAGTAGACATCAAGAGCTTTCCAATGATATATGATAGTTTAT
AhEXZ205586	B03	111.138	AATTCAAAGGAGTGAAGGCAACTAGCAAGAGCACGAATCCTGTCCCTGATCC[A/G]GCAAGAAATATCAATCAAGCCATGTACAAAAGAAAGCTT
AhMXZ253791	B03	117.349	AAAATTAGCTC[A/C]TCCCCCAGCTATGGTCATCAGAAAATGATTATTATTATTAGTGGTAATGTTAGTGAGACGCATGTTACCTTAGCCACTTGTGTAA
AhEXZ86371	B03	121.289	AATTCAACCATTCCTACCTATCATTTTCCAATGCCAAATGACCCACTCGAGTCCTGATCAAGGAGGAAATAGTTGAATA[T/C]ATCACACGTCAA
AhEXZ143221	B03	127.263	AATTCGAGGATTATGGAGAACAAAGCGGAGATCCTACTCAGGTCTTTGCAGTGGTCTCTGAGAAATTTCATTCTCCAT[C/T]CTTGCCTCAGCAT
AhEXZ198149	B03	129.744	AATTCACACCCCATATAAAAATAATAAATCCGTTCTTTTGGCAAGCACACCAAAAATTATCGTCAAGTAATAACCCACAGT[G/A]GAGTGGGATC
AhEXZ192999	B03	138.692	AATTCGGTTAGTGTTTTGAATTTTGTGACAGCGATTGTCTCTTGGAACTTTTCCGGGCGGAGG[T/C]TGCTTTTCAGGACATGTAGGTGTACGTC
AhEXZ94062	B04	0	AATTCGATTGGCTAATAGTAAAGAAGTGCTCTAATTGTCACAGTATATAGTAAGAGTTACTGG[G/A]TGAGGTATCTTGAGCTCTCTCAAAATTT
AhMXZ149154	B04	2.055	TAACTTGACAAGTTTGAGGAAATTTTCAGTGTCCAAGAACAATTTCATTGGCCATTTGCCAACTCAAATCTGCTCAGGTGGATTACT[T/C]TCATACTTC
AhMXZ146647	B04	5.262	TCTTTTCTCTATGGTAGAGCTTTAGGCGATATCCATTG[G/A]CCTTGATAAATTTAGAGCTAGAAGGATGACACAGGTGAAAAACTCTGTATGGCTCTGC
AhEXZ402589	B04	8.072	AATTCCAAAAGGTATTTGTCAGGAAATGGAGAAAATGCGAAGGAGATTCATATG[G/T]GATTACACTTCAAATCAGAAAAGAATGCACCATGTTA
AhMXZ277210	B04	10.391	TTCAGACATAGGGGCTTCATCGG[A/G]AGGTAATGGTGGAAGAGAGGGTTCATTGTTTGAGGGAATGTTGTTATAATCGGAAGGTGGTTCATATTGGTGG
AhEXZ58737	B04	12.95	AATTCTAACAAATTGCCAAACATAAAAGTGGGACGTTCAAAACACTCAAACGG[A/G]CTTCTCTCTTCTCCAAAGTGAACCCCAAACACACCCAA
AhEXZ26792	B04	15.226	AATTCCTGGAG[A/C]TACAGAAGTCCAAATGGCATGCTTCCAATTGCGTTGGAAAGTAGACATCAAGGGCTTTCCAGCAATATATAATAATCCAT
AhEXZ39274	B04	16.456	AATTCTCTCCTTTTTATGTGTTTGTAATGGACAGCCTTCATCTTCTCTTTGTATCGCCTGGAATTGTCATAT[A/G]CTTCTAGGCGAAAATTCTC
AhEXZ62476	B04	17.543	AATTCG[T/C]AGGAGGTGGGATCTCCAAATCATCTCGCAAAAGATATCTCAAATAAGTATATCATGTCGAGGGAAAGGAGGAAGCACCCGACATC
AhEXZ65966	B04	19.059	AATTCTATTCAGAGGA[G/A]AAACTCTGAGATAGATTAGTCAATAAAATAATACTTGGTACATTACAAACAAACAGGTTTCGATTGCATAAGAAA
AhEXZ59514	B04	19.956	AATTCCAAGTGTAACTTT[C/T]CTTAGTAAAAATACTTCAAATTGGACTAAAAGGCTAGCTTTTTGTTTCTATCTTTATTCCTCATCTTTATGAG
AhEXZ145427	B04	21.122	AATTCCATGGAAAACAATCATGCGAACTAGGTAAATCCCGGCATGGTCCAC[C/T]TTTCTTTATAATCCAACTACATGGAGTAGCACAAAGTATT
AhMXZ234108	B04	22.097	GCATACTCCTCACCATATCCAGCAAAGTCCTATTTCTTCTTTCAGCTACACCATTTTGATCTAGTGTGTCAGGCAT[A/G]GTGTATTGTGCCACAATACC
AhEXZ3990	B04	23.045	AATTCAACAGGCAGCAATGAAATAGCAGCAAAGCAGCATCAATATGG[A/C]AACAGAGCAACTCATGAACCATTACTCAGCAAACAAACAATATG
AhMXZ268143	B04	24.139	AGCCCCTTCCT[C/T]CATACCTCAAGTATGCTTACCTTGAGGACAAGCAGAAGTTTCCAGTCATCATTGCAAAGGAACTCACCTCTCAACAAGAAGAGCA
AhEXZ287069	B04	25.265	AATTCTCCACAACTCTGGATTCAGGTGGCGGTT[C/T]GACATCTCCTAAATCTTCAACCAACTCTTCTTCTTCTACCATGAAAACTTCCTCTAAT
AhEXZ360643	B04	26.158	AATTCTTCCGTGCCGTTCCGAATTTG[A/G]AAATGCTCAAATATCCATTAGAATATAGATAAGTGTTATCATGTGGGTCCAACAAAAATGAAAGC
AhMXZ148365	B04	26.787	AATTTTTCTTGGTTTTGAGTTGTTTATGACTTTATG[A/C]TATGATTATGATTTTGAATTGTTTATGAGTTTATACTGATTTTTCTAATTTGGTGATTCT
AhMXZ266744	B04	27.788	TTGACGCAAGCTGATTTGTTGTATTATTCTTCATAAACGCTAATTTGTGGAGCAGAAAGTAGAAGAACTTGAACAAGAAACA[A/G]GAAGACTAAGGAGA
AhEXZ189781	B04	28.524	AATTCTTTTCCTCCCCCTCTGA[G/A]GTTTAGACTTTCGTTGTAGCAGTGGCATGCCGTCTTCTGGTCTGCTTTTACTGTAGCTATCCCTTCTGT
AhMXZ190869	B04	28.99	ATCAGGAGATACTTCAGTTTTGTCTCCTATAATACAGAACTAGAAA[T/C]AGAGAAGAGAAAGGATAATGACACACAAATGTATCCTGGTTCAGCTATTC
AhMXZ33797	B04	29.834	AATTCAATTTATTGACTAATTATTTTCTAATTTTAG[C/T]GGGGTTTACAACAGCTCTAATCCTGATCAAATCAATGGAGTTTTCGGTGAGCATCGGATT
AhMXZ46618	B04	30.161	TATAATAACAATAACAAATTATTTGAGACATGATTGATTGGATTGTGGTCATACTC[T/C]TTATTCCCAACAGTTTTATCTGCGTTTATCATTGGTATTC
AhEXZ283626	B04	30.635	AATTCAAC[C/A]CAAACTCAGACATAACACTCACCAAGTGGGCCTAAGAAGTGGATTTTCGCACCAGGAGTCCAGTTCATCTTATTTTTATAATC
AhEXZ226607	B04	30.775	AATTCCTGAACCATGTTTCTTCCTACCTTTGTCTCAGGATTAGCTAGGATTTCCTAGCTCCTGTTTCGAATTTGCTCTTGGATCT[C/A]TGGATA
AhEXZ313483	B04	30.921	AATTCCACTAACTCTAGTCTTTCCTTAGGAGTTTGCTAGGACTTGGGGATCTAA[C/A]TAATTAGTCCACTTGACTTTTTCTTGCTTTCGTAAAG
AhMXZ154777	B04	31.557	AAAACAATGCCAAAAAGCGTATAAATTATTCGCTCATCACAACTATAAAATAG[C/G]ATAAAAAGAAGAGAATATACTATAAATTCCAAAATAGGATAAA
AhEXZ302497	B04	31.824	AATTCAGATAGTGTTATTGACTTTCCTAGTTCAGTATGTTGATTCCT[A/G]AACACAGCTACTTTATGAGTCTTGGCCGTGGCCCTAAGCACTCT
AhEXZ89871	B04	32.176	AATTCTTTCACCTACTATCAAAACCAC[G/A]AAGGCTTTCCTAATCAATGATGAGCATTCTAAGGCAATTCCTAGGGAGAACGACCCGAGATCAA
AhMXZ20596	B04	32.457	AGGAGTCAGGATCATCTTGTAGTT[C/G]AGGTAGTTTGAAGACCTCTCTTATTTTGTCTAGATGGAAATAAATAATTTTCCCTCTGACCATGGTCCTGTA
AhMXZ244470	B04	32.732	AGGTTGATTTGATATGTCAAATCCTTACTCAGTATCCTTTATTA[G/T]TATGGGTAAACGTAGTAACTCAAATGGACCCGCCACACTGCATGGCTTTGTC
AhEXZ361691	B04	33.043	AATTCTTTTCTTTATAAGCTTTAGTTCAGTGTCATGTGTAACA[A/C]GCTCGATTCTTTATTTATGCTTGACACATTATTCACTTTAGACACTTG
AhMXZ111509	B04	33.347	AATTGCATAAATTATTGGGTAAATTATCTTCATAAACCAATATCATGC[T/C]AATTTTACGTGTATTCCTCAAATAAAAAAAGTTACATGGATGTCTTGT
AhMXZ34692	B04	33.854	GGAGATGACCAGTGAGAAGTGACGCGGCGTATGGCTCACGCGACCGCGCGAAATAGAGGAAATTGCAATGACGCAT[T/C]CGCGTGCCTGACGCGAACGC
AhEXZ434722	B04	34.177	AATTCTTGTCGGTCTAGAAGCTATACTTACAACGGAAA[A/C]TTATTTGTGAAAGTTCTAGATTGCGCGAGAGTTTTCGCTCTTCCAACGACATA
AhEXZ258762	B04	34.521	AATTCTAAG[A/C]AGAGCCACTCTGACTTAGCAACTGTAGTCTCTGATCTACCTAAGACCACTCTAAGTTTCATGACTGAAACAAGGTCCTCCAT
AhMXZ47301	B04	34.795	AGTTATGTTGACGGGGGCTTCATAGGCATATGGTGGGG[A/C]TTGTTGGTAACAAGGGGGTCCACCATATCCATCATCTTGGTACGCACCCTGGAATGGC
AhMXZ260961	B04	35.211	ACATAAAAAAAAAA[T/A]TACCCAATCTAAGCAGCAATATGAACCGTCAGTTGTTCAAACTCGAACAATCCCTGGCAACGGCGCCAAAAACTTGGTGCAC
AhEXZ273372	B04	35.63	AATTCTATCCTTATTTCTTTT[G/T]CATATCTTATGATTCGCAACATGTGGGATTGTGTCAAAAGCGATAAAAAGAGTTCTCTTCCTTATGAAAT
AhMXZ196836	B04	36.19	GTGATTTCAGGGTTTATAGGGAAGGAATGGCATAGAGGATGGAAAGAAAGCATGCAAAAGTGGAAGGAACACAAGAAATTGAAGTTTTGAGAAG[C/A]TG
AhEXZ269287	B04	36.453	AATTCGGAGAGTATGGTTTTCCTCTGGC[A/T]TCTGGTTCTGATGGTTATTGGTAACACTATAGAATCGTCTGGTTTGAAGAAGTTATCCCTGAG
AhEXZ260378	B04	36.622	AATTCT[A/G]CACTATCTACACCTAGTTACTCATTCTCTGTAAACCTAAGTTACTAGTTTAGTATAAAAACTACTTTTAGAGATTCATTTTGTAA
AhMXZ155954	B04	36.766	AATTTTCCTATGTG[G/T]CTATGTTTCAAGTACCCTTCTCCATATCTATGCATTTTTTCCTCCACCACAAAGTAGCATTATCAGAACGATAGAGAGCTAC
AhEXZ107175	B04	36.989	AATTCCCTCTCTTGTTGGGGTGGGCGAGTTTGAGGTTTTGGATTTACTCACTTGTTGCACCAGAGGACT[G/A]GATTGAAGGTCGAGGATTCCCT
AhMXZ88954	B04	37.137	ACAAATCCAACAACTCTTC[T/C]ATCCGCCTGGCAAAGATCTACAAGATAACCATAGCTTGCTTCAAATCACAATCCTCGTGGGATCGACCCTGACTCAC
AhMXZ114668	B04	37.384	ATTGAAATCGTTGTTTGGGTGTTGAAGAAGATGGTGGAGAGTACCAGTCAAAGTTCCAAAA[G/A]TTGCAACAGGTCTCATATAATATTAGTACCTAGCA
AhMXZ145219	B04	37.507	TGATCGGGACGTATCTCTGTGTCCTCGATGCAATGTTGTGTTTGACGCTGAAGGCGCAAAAATATTTGAGAAA[G/T]AAATAATGAAGAAAGAACTCGCT
AhMXZ26299	B04	37.65	ATTGTATCCTGGAATCTCTGCTTTTCAGGATGTCAGATCCAAAAGGGAAAGGAAAAGCTAAAGCAGG[C/A]ACATGCAAAAGGAAAAGAGGAAAATTATC
AhMXZ334595	B04	37.824	TGGTGTGAGCCTGAAAGTACGGGCGGAGTC[A/G]TCGAGATGTTAGAATGAGAGTATAGGCAAATTTTTCTATTTTCTGGTAGTTTAGCTCGGATCCCTG
AhEXZ60115	B04	37.942	AATTCAACCAAAGGGGGCGATCTGATTATCAATAAATCTCACAGCATCAAAAT[C/T]TGGGGCATCCAAGTCATAAGGTTTAGCAGTCTTTTGTT
AhMXZ22995	B04	38.112	CTTGGGGTCTATGCCTGGCATGTCTGCAGCCTTCCATG[T/C]GAGGAGGTCGACGTTATCTCGTAAGAACTGTACAATTGAATCTTTTATATCTCTTTCT
AhEXZ352966	B04	38.305	AATTCAGAGGAGCTGGTGGCCTAAAAGTCCTCTAATTGGGCCTGAATCTGGTAGTTG[G/T]CTGGACTAGTGGTATAAGTTGATTTTGAGATTGC
AhEXZ445442	B04	38.609	AATTCACTTCAACACTCAACACAACAATATCCAATCAAATTAGCATATCCAGTATGCAA[C/T]GATTCCCAAACCAGCTTGCAATTGTGTCCACC
AhMXZ162623	B04	38.719	ACCCTCAACAAAAAGAATCAAGAGGATCATCAAAGTCGATGAAAAAGAGAAAGCCTTCCCAGCA[A/G]AGGACACTGTGCGGTTCACTTACCGCTACTGT
AhEXZ28587	B04	38.922	AATTCAATCAGCATGAACCTATAATCGCATAAACGCAATTAGGCATGGCCCTTGTTAGATTCACATCCAGACA[G/A]ATACAAAATAATGGATTT
AhEXZ230700	B04	39.072	AATTCGAGGCAGCTATGGTAAATTATATATCGTTGCGAAGCTTCGAACGTTA[T/G]CTTTCCAAAACAATTGGAACCGCATCATTTGGACCTCTG
AhEXZ57332	B04	39.17	AATTCAGACAGTGTTATTGATTCTCCTAGTTCAGTATGTTGATTCTTGAACACA[A/G]CTACTTTATGAGTCTTGGTCATGGCCCGAAGCACTTT
AhMXZ123207	B04	39.242	CATTCCAGATGCATTTTGTGATCCATTTTGTGAGCTAATCCTATATTTCTTTGAGCATCTTCTAGGGGCAAA[T/G]AAGCCATTGTCATAGCCAAGAGCA
AhEXZ48134	B04	39.416	AATTCAAAACAGAAAGCAAATTACAAAAAAAATCCAAAAGTCAAAGTAAAACTCCTTTCTACATCTAACTAACAC[A/C]TATTTATACACTTCCT
AhMXZ121750	B04	39.529	AGAG[T/A]GGTCTAACTAGAATAGCAATAGATCAACAATAGAAAAGGAAAATAATTATAAAACAACAAAGAACTTACCAATTGCATTGAAGAAGAAATGT
AhEXZ28470	B04	39.657	AATTCCGGTCATCATTCTTCTTGTT[A/G]GGAGCTCATGGCTTGTGGGACACTCCATCCAAGCTTGGTGCAATCAATTAGGAATTATGGAAATTC
AhEXZ117403	B04	39.742	AATTCATTGTTGGTTTGGACTATGATACCAATGAATTGATGCTTGTTTTGATTGATTCCAAGCTATACAACAAATTCTCATTGTCA[T/C]TCCTC
AhEXZ13932	B04	39.836	AATTCTACATATATCTCAAAACTAATGTGTGTATGAATGAATGAATGAATCTTCCATCCTCCTTCACTCT[T/C]AGCCTCTAATCCTTAGATTGG
AhMXZ163089	B04	40.001	ATCCTCTCTCAGCCAAACTGATTCAAGTTCTAAAACATGGTTGGCATCTGAAGTGTACTTCCAAAGCT[A/G]TAAAATGTGAAATATGTCGTGCAAGTTC
AhEXZ59371	B04	40.113	AATTCTCTGTTGGTTTAGAAACTATACTTACAACGCGATTATATTTGCAAAATTTCTTTACCGATGAAAAATCCGTT[T/C]GTCAAAATTCAAAA
AhMXZ25112	B04	40.202	TCGTGTTTCCTGGGTTTGAATCTGATCTCATATTTAGATAGCTATTGAC[T/C]AGCGAGCATCCTTCCTGCCAGGTCTAGCTTTTGTAGTACTTGCCTAA
AhMXZ116694	B04	40.343	TAATAATCAAAAGTGACAAGATCCAAACGTGAATGCAAAATAAACAAAAGAAAAAGAGTAATAGG[G/A]AAATTGAAAAAGCAAACTATAGAGATGATGA
AhEXZ422210	B04	40.41	AATTCCCTTTCCACACGTGCACGTCAGGTGCGCCCTCGCGTCGTTGTGCTGATATGCTTCCACGCATACGCGTCAAGCA[T/C]GCGTACGCGTCG
AhMXZ213486	B04	40.548	TTTATAGTTAGTAGTAGAT[T/C]CTACACAAACCTGAACACATGCTGGAACATCACTACTGTTATCCATGGCTATAGTGGATGATTCTATTCAATCTACA
AhEXZ130603	B04	40.657	AATTCAGCTTTGTTGCAGCTTCCAGGGGAACGTTGCGTTCTCAAAGTGAGCGCAGC[A/G]TTCACTTTCCCACGCGGACGCGTCGCTGACGCGTG
AhEXZ403090	B04	40.763	AATTCAGACCAGGGGAGTTAGTTCTACTATATAACTCTAGACTGTAAA[T/C]TGAGATCAAGATGGGAAGGCCCATACAGAGTAGAGAAGGTAGA
AhMXZ273454	B04	40.854	[G/C]CTAAGATCTTTACTATTTTCTAGATATAGTACCTTCTTAGGTTACAGGCATGCCATGACCTTGGTAGCTCTCGCCCTTCGAGGTCAGACACCTTGT
AhMXZ157715	B04	41.007	GTCT[G/T]CAAGTGTCCAGCCTATGGCATCCTTGTGCTATTTTAGCACTTGGATAAGTTCTTCTTCCTATTCCTCACTCAAGCTTGAATTGATGATCATC
AhMXZ165835	B04	41.127	ACTTGAGCCATTCTCC[G/A]CTCTATCACCATCCGCAAAATCACCGAGTTGGGTTGCGACCTGTATCTGAAAAACAACAACATATGGTATGAGAACCGGA
AhEXZ112033	B04	41.221	AATTCTTTGAACTTGAAGAACCTTATCCC[G/A]GTGAATTAGAAAGCAATGTGGAGTTAGATGAAATTGATGAACAAAAGATTGAAATTGAAGAA
AhMXZ199997	B04	41.314	AGATGTTCAGCCTGATCAGGAGGATTCA[G/T]AGGAATTGAAAGAGCCTCTGGAAATTCCTCATGAAGAGGAAAAACCTACTAAACCCGAGCTCAAACCA
AhEXZ240256	B04	41.424	AATTCACTGGGGGCAATTTTGGGCCATGTTTTGACCCAGTTCTTGGCCCAGAAAAGCATATTAGA[G/T]CCAGGGAACATGCAGAGACCATGGGA
AhEXZ238211	B04	41.477	AATTCTCTGCACTCTGATGCAGAGATTCCCACTTTTCTTTATTTT[T/C]TGTCTGTTTATAAGCAGGAACAGAGACAAAGAACCTCTTTTAGACC
AhEXZ399595	B04	41.545	AATTCCAATAGCCTTCGGGGTCCTGGTGCA[C/T]GAATTGTGAATCACACTTTTCACAACTCGTACCACTAACCAGCAAGTGCACTGGGTCGTCC
AhEXZ69516	B04	41.59	AATTCTCTGAGTTCCTA[C/T]GGATGCCAATCATTCTGAACTTCAAAGGATAAAGTGAGATGCCAAAACTGTTCAGAAGCAAAAACCTACTAGTC
AhMXZ242511	B04	41.618	TCTGATAAAAGTATTTATATCCTCTTTCTTTACGTGTTGGT[A/G]TCATTTTTGTTCGGTAGAAGTTGACGGTAACATAACTCCCCTTCTTCTTGAGTTC
AhMXZ152349	B04	41.778	TGGAGGACCTTGTTTCATTTAC[A/G]AAACTATGGGTGGTCTTAGAGAGGCTGGAAACGATAATGGCTAAGTCAGAGAGGCTCTGCTTAGATGTTTCCAT
AhEXZ289838	B04	41.829	AATTCTCCAATCAGAGTTCAAGAATCAAATTCAGAAAATAGAAGTTGCAGAAGAAAGAAAATGAACAAAGAAAACTTAGATCTGATCC[T/C]AAT
AhEXZ196271	B04	41.876	AATTCTCTTCTGTATTGCTTGGGAGAGT[C/A]CTAGGAAGGACTTCAGTAACATTCTTACTCAGCTGACCCACGTGTGCCTCCAAATTTCTAATG
AhEXZ143385	B04	41.966	AATTCA[C/G]CTCTTGCTCAACTTCGCCTAGCTCTTCAACCACTTTTTCTTCTTCAACAATTTCTTCCTTCTCCACTTGTTGCAAGACATACCCC
AhEXZ73395	B04	42.086	AATTCCTGTCCTAGTGGCTGATGAGTCTCATCTGTCAGTTATAAAG[C/T]CAACCCAACAAGTCCTGGTAGCTAACCATTGGACTGTCCCTCTGT
AhEXZ103209	B04	42.153	AATTCATCTTGAAATAAGCTTTCTAA[C/A]AAACCAAAGATCATAATTTTCTAGTTTCTCTAGCCTCAGGAATAGAAGAAAAACCGTGACTGCTC
AhMXZ165930	B04	42.218	ACTTCATAGAGGTTTGAGACAAGGGAATCTCCTTTTTCATTTCTGTTTGTTTTGGTGGGGCAAGTCTTGAGTAGCATGATA[G/A]GATGACTTTGGGATG
AhEXZ404971	B04	42.283	AATTCGCCCCTAGCGATTTCTGGGCTGTTTCTGACCCAGTTTT[T/C]GGCCCAGAAAACACATATTAGAGGCTATAAAGTGGGGGAACCCATTCA
AhMXZ28900	B04	42.433	TAAAACC[T/C]GAAGCATTGAAGCATTGGTCCATCACAGTAGGCACGACAACCTCCTCCTCCAGGTTCTCACTGCTGATCTCCTCAGGCCTCTTCCGTTT
AhEXZ78335	B04	42.516	AATTCTCTGAGATTGAAGAACCTTATCCAAGTGAATGCGAAGAAGATGCGGAGGTAGATTTCTCTCAACCTCCAGCTTATGAC[A/G]TAAGTGAT
AhEXZ443027	B04	42.61	AATTCAAAACTAAAAACTAAAAACTAACTAAGAATGAAAGTGTGTCTAAGTCTTAGCTACACCCCTGCCTCTAATCTGGACTTTCA[G/T]GCCTA
AhEXZ11380	B04	42.697	AATTCTACGCTAATCTGTGGCAAACAGACAGGCAGAGAATATCTGGAGCTG[C/T]CCTCTATGACTACAGGGTTGTAGTCAGAGAAAAGATTGTT
AhEXZ81027	B04	42.793	AATTCCAATTGCTCACCACCCAAGTGGAAAAATGAT[A/G]ATCAACAAGAAGATGGGTGTAGAAACAAAATTTAGGATCCAGGCACACATGAGGA
AhEXZ453387	B04	42.869	AATTCCAAACACCTAAAACTCACCGG[A/C]AAGTGTACCGGGTCGTATCAAGTAATAATAACTCACGTGAGTGAGGTCGATCCCATAGGGATTGA
AhEXZ229659	B04	42.947	AATTCCG[C/T]AACAAGCACCAATTCACATACCTCAAGGAGCTGATCATGGGAAAATTCAAGGACTCAGACACCCCGGACTCCATTTCCTTTACC
AhEXZ222586	B04	43.054	AATTCTGCGCCTTTGGTTGTAGCCTCTACCACAGAGACCTCAATCTCCCC[A/G]TAAATCGACTGAACTGATGTCTTGAGAAGTCCCCAACGAAG
AhEXZ276199	B04	43.158	AATTCTCTCTCTC[G/T]CGCGCGCGATCGGTTCGCCGGCGATGGCGGTGGCGAGGCCTGCCGGTGCCAGCACCCCTCCCTCTTCTCTTCTTCTCC
AhMXZ141405	B04	43.271	ACAAAATAACAATGCATGTATTTCATTTACATTGTAAACAAGATAAGACA[T/C]GAAACGAAGTGGACGTATTACGTTTGTACATGTGGTGTGTAAGGCC
AhEXZ351258	B04	43.335	AATTCGAATAAAATGACCTGGTCCTGCGGCGCAACGACATAGGGCTGCCGACTCAGGGGGAAGGTAAGTTGACGG[C/A]TAACTGGGAAGGCCCC
AhMXZ30420	B04	43.451	ACAGCACAGGGAACAAAGCATGTCCGTGC[G/A]TCGTATAATAGAGAATAACGAGGAAGCCAGAATCAAACCAAGCAAAACATACCAATCATTTGTTGCA
AhMXZ193126	B04	43.494	AAATTCAACGTTTATATCATTCAAAAGTACTTCTGAATTTACTATCCTGCCCTTCTCTTGGTCCCTCTTCTGTT[C/T]ATTGCCGGTAATTAGGTATGCC
AhEXZ52562	B04	43.711	AATTCCGGCTCCAGAGTAGAAAATCCTGCGCTCCGACTTTATTCTCGTGCTTTCCTTTATGGGAGT[C/T]TGCTAGAACCCTGCTGGAAAAAATA
AhEXZ274884	B04	43.822	AATTCCAACTCTAGCGGACAAGGGAGACCATAGCGTGATAATGACGGATCAAAGTAGGAGCA[G/T]CTCCGACAAGCCCCCTCCCTTCAAACCGA
AhMXZ173164	B04	43.906	TCCTTGGGTATGGTAAGATT[C/A]TCAACCCTAAGTGAAATACTTGAAATATTGTGATTAGTTATTGAGTTTGTATGTGTGAGTGTATGTTATGTGTATT
AhMXZ40156	B04	44.047	GCATCGAAGTTTCTTGCAGGTACCATCCAACACCTCCTCACGAGGAACTCGGACGGCGGCACCTTGGCACATCAACGCATCGGAC[G/A]CTGCTTCAAAG
AhEXZ2083	B04	44.135	AATTCTCTTTTTTGTCTGTAATTTATGCTAATTCATTTT[C/T]CTATGTTTCCGACAGAAATTCTCTCGCAAAATTTGTCTATATTTCCGTGAAA
AhMXZ113565	B04	44.263	AGCACAACACTCTGGAGAGGACCTAATAGAAATTTTC[G/A]AAAAAGAAGAAGTTATGGCAGCCGAAAATAACAATGGTAGAGATGCGAGGAAGGTACTT
AhEXZ166412	B04	44.397	AATTCAAGAGAAAGAGGAGCTACATCACCATAAAATTCTACTGAATAAAAGTGA[C/T]ATCAACACGTAGAGAAGAAAGATACGAATATTTTTAT
AhMXZ15809	B04	44.524	GTCTATTTAGCAGAGCGGA[G/A]GTTCTATCCTGCTTGACCAGTGTCGAAATGATGTGGGAGGTCCACTTTATGTTAGAAACTGTTTCTCAAGTGGGAAC
AhEXZ363607	B04	44.68	AATTCCTAATATTATCCGGATTCTAATTCCGAAGGACAGTGACATCCTTCTGATTCAAAGGAGAATGAAATGCCAAAA[C/A]TATTCAAGATTGC
AhEXZ233400	B04	44.858	AATTCAAAC[C/A][A/C]GCTAAATTTCTGTCACTGCGACACGGCCGCATGGAGCACGCGGTCGCGTCGCCTAGCGTCAGGGCAACTATGGCATATTAT
AhEXZ6255	B04	45.008	AATTCAGACACCTCTACGAAGCAAGAACTGTA[T/G]CCAGAGAGGAATATAATTGCTATGCGCAAACAAAGTTGAGCTACCTATGCAATGCAGTA
AhMXZ204989	B04	45.115	GGGAGCAACGACAGTGGTAGCAGTG[G/A]CGGGAGCGACGAAAATATTGTTGATAGAGCGACCAATGCATTGCAAGGAGCACTTAGCCGAGTTCACGCAG
AhEXZ443624	B04	45.359	AATTCAAAGAATGGTTACAGACAA[G/T]ATCAGATAAAATAAAAAGATCAAAACTCAACGAAGATTCCGAAACAAAAACTTCGAAAGAATATTAC
AhEXZ238613	B04	45.445	AATTCAACAAGGAAAGATCAAATCAAACTAAATCTAGAGAGGAACAAGGGTTTCTCTCTCTAGAAGAACAAAAACC[A/C]AAAACTAGCTATAAA
AhMXZ223640	B04	45.696	TGGTGTGAACCTGAAAGTACGAGCGAAGTCGTCGGGATGTTAGAATGAGGGTATAGGCAAACTTTTCT[T/A]TTTTCTGGTAGTTCAACTCGGATCCCTG
AhEXZ45325	B04	45.786	AATTCATTCTTTGACATAGTCTCATCACAATAAAGTAAT[T/C]CACAATAGTTGATCAATCAAAGATACACTAAGATCAATATAATTACAAGTTG
AhEXZ48929	B04	45.932	AATTCCAACCAATATGATGGACATGTTATGAATTATCAGTTCAGAAATCCAG[C/T]AGCAGGGATAGATTTTTGGTGTATAATGACAATATTTTG
AhMXZ10578	B04	46.143	TTGTATGGGTTTTGTAAAGCTTTCCA[C/T]GGTGAACGCGTAGCCGCAAACGGAGCGGCAATCGGAGCTCTAGATCAAAAGTTATGGTGGTTTGAAGATC
AhEXZ167709	B04	46.292	AATTCAAACACGTTGATTTTCGTCACTGCGACGC[G/A]TCCGCGTGGAGCACTCGTTCGCGTCGCTTAGATCTACGGCCACTATAGTAAATTATA
AhEXZ408947	B04	46.412	AATTCTTGAGCTGACTTGGAATGCCTGTTTGGGCCATC[C/A]AATCTTGGGCAAAATATAGACTATTATATATTACTGGAAAGCCCAGGATGTCT
AhEXZ330833	B04	46.625	AATTCAGACTCCGGGACATATCTTCCAATTACTTGGTCCACGCC[C/T]CTCTTCCACAAGTGAGGGTCATCCCAAATATAGTATTTGGAATCACT
AhEXZ110338	B04	46.821	AATTCAGGGATCGTAACACTAAGTACTTCCATGGTTCAACTATGATCAGAAGAAGGAAGAACAAAATAAACTTGCTCCACGATGCCA[C/T]GGGT
AhEXZ178330	B04	46.962	AATTCTAAATTCCTATGGATGCCAATCATTCT[A/G]AACTTCAAAGGAAAAAGTGGGATGCCAAAACTATTCAGAAGCAAAAAGCTACTAGTCCC
AhMXZ117668	B04	47.064	CTAACAC[C/T]GTAGGGTGTTAGGTGTCCGGAATCAAAATATAACAAATACATTGTCAATTACTATGATAGTCGCAGGTCAAAGGAAAATTCTAATATTA
AhEXZ360502	B04	47.221	AATTCTTGCTGATTGATTTGGATCGCTCTAAAGCTAGGCTTTCCACAGTAG[T/C]TGACTAGGACTTGAGGATCAAATTGATTGGTCCACTTGAC
AhEXZ112818	B04	47.327	AATTCCCTCAAAGATCATTTCTACCTAAAAATA[G/A]AGCTGAAAGATTTCGAAGGCTTCCTAGATTTGGGACTTGTCCAGCAAAATTGTTGTAA
AhMXZ221784	B04	47.5	ACACTTGGATACCACTGTAGTTACATCAT[A/C]TTTTTCAAGTCATAATACATCTTTATGCTTCTGGGATGAACAGAAAACCCACTGTTGTGAGCTTCCG
AhMXZ353653	B04	47.633	GTTGGACTTTTGGGGAGCTCCTCATAAGGTGG[C/A]TTGTGCTTGAAGCTATCCTTGAACATCCACCAATGCTTCAATCTCCAATAAGCTTTAGTCTTCA
AhEXZ244166	B04	47.708	AATTCAAGGAATTGTGCAATGTCA[G/T]TCTAAAACTCCGGTCCAGGAATTAGACATGGCTTACTAGCTAGCCAAGTTTTTAGTAAAAACTTCGG
AhMXZ299934	B04	48.128	TTACAATTCAAGTCCATTGAAGCCCCAAAGCAAGCAGAGTCCAA[T/A]TGACATCACTCAAAGGTACAAGGATCATCTAGAATAGGAATTTTGCATTAGA
AhEXZ288651	B04	48.297	AATTCTTCACTTTTGCATGCTTTCTCCTCACTCCTTCAATCCATACTTGCCTTGTAAACCTGAAATCACTTCATCAAATACATCAAGG[T/C]ATC
AhEXZ204377	B04	48.464	AATTCGACTTCCCTTTTTCCCCTTCATTATGGCTCTTCTAAATTGGTGTGATATTGCCCCTTCCTAACTTCATTCGAATATTTGGGCTG[C/T]CA
AhMXZ163161	B04	48.703	CTAACTTGAGCGTCGGAGGATCTTTGCAGGTACCCACCACCTCGGTTCTTCCATCTCTGA[C/T]GTATTTCGTGTTCCACCTTGGGAGTCTGCCGACCTT
AhEXZ104079	B04	48.913	AATTCCAACAACCTGAATGGGATTGGTTAGGACTTCCCAACCTCTTCTCTGGATCTCTCTTT[G/A]GATTTTCAGATACTCATTCTTCTTGGGGA
AhMXZ303438	B04	49.179	GAGGGCTCGCTTGATTAT[A/G]ACTTCTGAGGTGTTTGCAGTAGGGAGGATTGATCTCCTCACTATCTCATACCACCCTTTGGCTTCAGGTGTGAGATCT
AhMXZ295839	B04	49.45	GGCATACGTTGTAACCATTCC[A/C]CGGCAACGGCGCCAAAAATTTGATAAGAATAGAATTTATGGTTAGTCTAGAATTTTCATCATCAATAGAAAACCA
AhMXZ235968	B04	49.77	TGTTATTTGAGGTATTTCAATTCATGATTGCCTTTTTTTTCTCTAGAACTATACAAGGTGG[A/C]GGACAAGTCTTCAACTTTAGCAAGGTTAGCCTTTC
AhEXZ161621	B04	50.183	AATTCCATATGTCTACCACCCGGAAGGAAGAAGTGTGAGGATCAAATTGAAGACGGGTGCGAAGATAAGATATGGGACCCC[G/A]GCTTGCTAGA
AhEXZ119525	B04	50.588	AATTCGAAAGTTGGTTAGGAGCTTGGGAGGG[C/T]CGGTTCTGGGCCTTCGGGTCGAAACGGGTTGTACCGGGTAACCGGGTATGCGGGATCCGT
AhEXZ101522	B04	50.802	AATTCCACCCAACCATCAGTGTTGTAATCCTCATCGTCACTGGCGTTCAGAAGATCGTTTGGCTGCATTGC[A/G]TCCAAGTGCAGCATCTGATA
AhEXZ295362	B04	51.099	AATTCGAGTTCCTCCTATCATAAAGTACAAGATTCCAAAAAGAGATCTCGAGCCCGAGTAGATG[C/T]TGCCAGGGCTGCTGGCACGCTTCCTCC
AhEXZ312269	B04	51.312	AATTCTGATGCTGACTTTGAATGCC[G/A]GTTTGGGCCATCAAATCTTAGGCAAAGTATGGACTATTATATATTTCTGGAAAGCCCTGGATGTCT
AhEXZ183911	B04	51.448	AATTCGCTGGTTTCGAATTTTTGCCACGCTGGATTTCCGTCATTGCGATGCA[G/T]CCGCATAGATCACGCGGTCGCGTCGCTTAGCGTTAGGGA
AhMXZ182476	B04	51.561	TGGAATCTCTATGGTCTCAGTCTGAGCCTCA[A/G]ATTCCCATGGTTCCTCATTAGGGAACCCTATGGAGGTCAGTGGACGTCCATTTAGGTCTTCCTCA
AhEXZ449616	B04	51.81	AATTCTCGGCATCTTTATTTTGCAA[C/T]AATGGATCCGTTGGGCTTGACGAGGAGAGGATCGAGTTGTCAAATCTGGAGGTATGAGAAATTGAA
AhMXZ195323	B04	52.059	GACAGCCGCCTATCCTCTCCCGACCACGAAAAGGAGAAC[C/T]ACTCCTACTATATCTCGCAGTAGGAAGCCGGGCAGTAGCGTCAGCACTAGTCAGAGA
AhEXZ106529	B04	52.284	AATTCATGTGCCAACGTTAGCTTCAAAGTTAGGGGG[A/C]TAACGTTGGCGCAAACTTTTGGTGCCCAGGGGAGAAATTCATGTTCCAACGTTAG
AhEXZ437930	B04	52.507	AATTCTAGTTTTGGGCCTTCATTTCCAATGCAAAATATGGACTATTATATATTTCTGGAAAGCC[C/T]TGGATGTTAGCTTTCCATAGCCATTGT
AhEXZ241762	B04	52.736	AATTCAAGATTGGGCAAGGGGGGAGCAATTAGTTTA[T/G]CCAACATGAGCCTTTAGTTAGTTTTCTAGAGAGAGAAGCTTCTCTCTCTTCTCTC
AhEXZ311714	B04	53.078	AATTCAAGGAGATATTACAAGATA[C/T]AAGAATGGCTAATACAAATATGGAAGTGCAGTTGAAGCAAACAGAGCAGCAGTTATCAAAACAAATA
AhEXZ26592	B04	53.817	AATTCAAGATAAAGAAATCTTGAAAGAAGAAG[T/A]GGGGTTACGAAGAACTTTTTGAGAAAAAATAAAAATGAAAAAATTCAGAAAAAGAAGCG
AhEXZ233107	B04	54.231	AATTCCACAAAGTTCCTACATCCAAACAAACAAAGCCTATATAGTAGATGTTCTCCTGCTCACT[C/G]CACCCGTTGAAGCTTTCACCACTCATA
AhEXZ192970	B04	54.534	AATTCTTACTAATTTTCT[A/G]ATCATGCAGCTATTTTAGAACAGGAACCGAAAAAAAAGGGAGCACATGACGCGCAAGCATCGCTAACGCGTAC
AhMXZ293634	B04	54.999	TGAGTTCCTGAGCTT[C/T]TGCAGAGGTTTTTAGATGAAGAGATCCTCCTGCAGAATGGTCCAATGACATTTTTGACAACTCAAACAGACCATCATAGAA
AhEXZ79165	B04	55.246	AATTCAAATGAAACTCAGATACA[A/G]CTCCTATCTCTCTGTATAAAATAAAATCATAACTAACAAAGGCGAGAAAATTCTAGGAAAGTAACTCA
AhEXZ268845	B04	55.823	AATTCAATTTGGTTTATGAAATTTCAGTTTCTGAATCTTCTCTTCTGCAATTTTACTTT[C/A]TGCAATTCTTCGTTTGAGCTTACTGAGATCTG
AhEXZ185564	B04	56.675	AATTCAAGTAGTACTGTATAAAAGTG[A/C]AGTTTGTGTGATTGTATATATATATAGAGTGAAAGTGGTGGTGGTGATGGTGTATGTGGTATATG
AhMXZ326031	B04	57.127	CTAAGTGGTAGCAATGGAAAATTTGTGGTCACAATTGAGGAGGATAACTATGATAGGACTT[C/T]TAGTTCTCATACCTTGCCAAGAGCTTTGTTAGTTG
AhMXZ26440	B04	59.777	AAAAACCATAGAAAACCCTACAAATCCCTACAAATCCAAAGAAAATCCTAAGAAAACCATAGAAAACCCTAGAAAATCTTAGAAAA[G/A]CATAAGAAAA
AhEXZ382806	B04	60.252	AATTCTAAACCGTCAA[G/A]AAATCCATTCATCAAGTATGAAGGTGATCCTGAAGATGACTATGATATGGATGATGAAGAGGCTTTTTCGTTCAT
AhEXZ229505	B04	69.383	AATTCAATCAATTTATAATAATTATGTCAT[T/C]GTAGAGTTCCTCGTGAATTTAGAAAGTTTATGTAATTCGCTTTGGATTAGTTTATGACTCA
AhEXZ281257	B04	76.25	AATTCTTGATTGTATCTTTCATCTATGCATGTCTTTGTTGAAAATGTTATATGTTATCAGTCCTTTTCATGGTACTCTTTCT[C/T]ATTATGGAG
AhEXZ414949	B04	79.593	AATTCATCTTACCTTTGGAAGTTTTGTCAGGTGCTCAAACTAACAAAAAACATGAGACTCTCTATAGGGA[T/C]AACTGTTTCAGATCAAGATGA
AhEXZ262896	B04	84.915	AATTCAATTTGACTGTGTATGCTACTCATTTTATTATTATTTGTCTTTGAAGAAAATG[G/A]CAAGGATATATAATGAAAATGTATGCCTTGCAG
AhEXZ365500	B04	86.549	AATTCCCGATGGATCTGTTTGATAA[A/C]GTGTAGTTGGAAATAGTGAAGTTACATCATGTTGAAGTTTAGGAAGTTGAATCCCTGAAGTTGGTG
AhEXZ181413	B04	93.139	AATTCTATCGATTTCGCAATCTG[G/A]TGGCTCACGGCGGTGAGATACAGCCAAGGAAGTGAATCTTCTCTCACAGTCTTTGCATGTATATGCTG
AhEXZ3355	B04	104.447	AATTCTCCACTTTTGCATGCTTTTTATTCACTTTTCCAATCCATATTAGCCTTGTAAGCCTGAAATCACTCAA[C/A]AAACACATCAAGACATCA
AhEXZ195382	B05	0	AATTCAGGGGAAGATCGGG[G/A]CGGAGGGGGAGGAGAAGAAAGAAAATAAGCAGAAGAAGAAGATACCATTATGGGACGAGAGGATGTCCCCAA
AhEXZ407027	B05	4.217	AATTCAAACCAATTCTACAAA[C/T]CATAAATCACTGCTGTTGTCCCATCTCTCTTCTGCGTCTCTGCTTTGAATTTTGGGAAAGAAGAACAAAG
AhMXZ297422	B05	5.86	CAAAATTGCTTACCCCTAAACTTTTAGTTTTATGAATATACATAATGAAATGAAATTGG[A/G]TTAGGACTTTGGAGAAAGTTTCCTCCAACAAGCATAT
AhEXZ373476	B05	7.363	AATTCTCATCTGTTTTGCAAGCTCGCGTACGCGGATCAGGGGTTGCATACGCTA[A/G]ATTTCTAATTTCATACCCCGCATATGCGGACATACCC
AhEXZ14803	B05	8.6	AATTCGGTAAAGATAATGCTGTGCCAAAGGATTCCAATGCGGAGAAGGG[C/T]AAAAAGGTTGTCACAAGTGATTTGGATGATGACGATGCAGTT
AhMXZ220744	B05	9.882	ATGCAGACAAGGGGGCCAGAATGGGCGTTCAACACCCATGAAGAGCAACC[A/G]AATCTGGCGTTGAATGCTAGTAAGGAAGTCCTTACTGGGCGTTCAA
AhEXZ248401	B05	10.42	AATTCTTGTTGTTCTATTCATCCCATTCTGCATATGAATTTCCCATC[A/C]TGCCCTTATCTTGTTCCTCGCTCCTGTGGTCTACCGTCATCAAC
AhEXZ172745	B05	11.458	AATTCTTTTCTTTGCTTGATCTCTCCTGTGAGTGATTGCTGATTACTTTGTGCC[G/A]TTTTTATCTTGTGGGTACGAATCTGGAAAAACAGATA
AhEXZ385382	B05	12.274	AATTCTCAATA[C/T]TGACTGAAGCTTCGGAGTGCCTTTACAGGTACACTCCCCCCTGTTTCTTGCTCAAAGCTCTACGCGATTGAACATCCTCT
AhEXZ352483	B05	12.852	AATTCAGTTCAAGGGAGGCAGTAATCAAGGCAATGAAAAATTATACCATCCGGAGAGGTGTAGACTATCGGGTATATGAGTCGGAACCAA[C/T]G
AhEXZ438397	B05	13.69	AATTCGTTTTTCCCCTGACTAAGCATCAAAGCGCCCTAC[C/T]GAACGGTTTGTCTCTCAGCCTATTCGAGCGGTCTACTTACCCGATGTAAGAG
AhEXZ225844	B05	14.257	AATTCAGATTGCTTGCCACCCGGTTAGAGCCATGATGAGCAGCTTACAGACGCGTGTAGGAACAAGATTTGGGATCC[A/G]GGCATACAAGAGGA
AhMXZ175294	B05	15.122	TGTA[G/A]ATTGGACAAGAAAAAACTTTAGGACTCTGCATTTTCTCCCTCAACAAGTGTAAATGCAATCGAGATGATGTCCGAGTTTCCATCATGCACAA
AhEXZ8671	B05	15.897	AATTCGGCTATAAAATCCGCCAAATGTTGAGATTTGATCGACCCTCGTTCCTGATAACGAATATCAAACTCGGAAA[G/T]CTCAACCGGCCATTT
AhEXZ92614	B05	16.875	AATTCATGGAGAGTTT[T/G]CATTGACTATAGGCGTCTCAACCAAGCCACTCGCAAGGATCACTACCTCTTGCCATTCATTGATCAAATGATTGA
AhMXZ281775	B05	17.607	AGTCTCAGCT[G/A]GTGCCAAAGGCGTTTCTGAAAATAGAGTGAATATGTGGAAAAACAAAAAAGAGAGAAGGCTAATGCAGATAGCAAGTCAGATGTGG
AhEXZ396622	B05	17.964	AATTCACAATAAATTCTCGTTGCAAGTATAGTTTCTAAACCAAG[C/A]AATAATCCTTTCATACAAAAGTTTGGTTGTTGATGCTACGATTTTAA
AhEXZ264552	B05	18.623	AATTCAAGCGGGACGAGGATATGCTTCGACGGCGTCGGCGGGAGGCTGGGCGGCGTCGGAACAAACGGCGGGGAGATGCAGC[G/A]GCGCAGGGA
AhEXZ86802	B05	19.604	AATTCGTGAAGAAATGCAGGAAATGCCAAGAAAATGCAAATTTTTA[C/T]AAGGCCTCAACAAGTGGGCTGAGTCTCATGTTGGCCTCCCAGCCT
AhEXZ379790	B05	19.949	AATTCTCTCTAAGATTCCAAAACAAAACTAAAACTATGCCTAATGTGAATGTGTGTTGACTCT[C/T]TGCATGTCCCCTGGCTCTAGTCTGTGTT
AhEXZ295505	B05	20.55	AATTCCCAACTCTGAGAACTGAGTTACGGACCGCCGAAGTTGGTAAAAAATAAGTTTTTACCTAAAACAGAAATCACCAATTTTTTC[C/T]AATG
AhMXZ58772	B05	21.197	GAGAAA[T/C]CCTAAATCCTAATCCTAAGAGAGGGAGAGAATCTCCTTCTCAAAACTAAATCTAAATCATGAAAACTAACTAAAGTGAAGAGTCTCCCTG
AhEXZ346076	B05	22.042	AATTCAAGTAATAATTATTCACCAC[A/G]ACCGGCCCTTCTGTATCTTCCGACATAAAGTACACCGACTTTGTAGAACAATCAAGCAGGACCTGA
AhMXZ37777	B05	22.751	CCAGCCCTTATAACACATACATAATTAGTGAAAATTCATTCATTATGGATAGAAAATGAAATTTTAGAGAGCAGACAATGTTA[G/T]TACCGATGAACTT
AhMXZ64561	B05	23.316	CAGAAATGGAGCAGGAACCTGGGAGC[C/T]GGGAAAAACTGAAAATGGACAGTGGGGACTACGATAGGGCAGCAGAGACAGATTGGCACCGCCGTGAACG
AhEXZ34691	B05	23.878	AATTCGACGGGGGCGATTTTGAACCTTATTTCGGCCCAGTTTTCAGCC[C/T]GGAACAGCAGACTAGAGCCAGAGAATATGCAGAAACAAGGGAC
AhEXZ451660	B05	24.505	AATTCCAAGACACTCACATATACTT[G/A]CATTTTATTATTTTCCAATGTGTCGGTGTGACTTGATTTTTGGCAGAATTTTGTATAATGGTGAAA
AhEXZ255321	B05	24.934	AATTCTATAATGATTATAATGATATTGTGTGAAGTAGAATTTG[G/A]AACGAAATCTGGGAGATTGGGCTTGCATAATTGGTAATTGGTGGCTTG
AhEXZ322349	B05	25.394	AATTCAAGACACACAACTGAATAACCTCGAGAAATAGTTTCCAACGTTCCCAAAACCCGCAATTC[G/A]CTTTGCTCAAAACTCGTATATCATCT
AhEXZ69137	B05	25.915	AATTCTTTCTCAACCCTTACCTAACCCCAAGGGTGGCATCAATGCCATTA[C/T]TTTGAGGTCCGGAACTACACTGCAAGAGAGAAACCATGAGG
AhMXZ12432	B05	26.85	CGTTGTGGTTGGAAAGGACGCACCCCCAGGTCAAAGTCCG[C/T]AGCAAAGAAGGACGCTAAGATCTTGGCCGTGTTGTCAAGCAGCCAGGGGACCTCAC
AhEXZ445867	B05	27.036	AATTCGCCCCTAGCGATTTCTGGGCC[T/C]TTTTTCGGCCCAAATCCAAGCCCAGAAACACAGAATAGAGGCTGGAGAATGAGGAAATCAATTCA
AhMXZ61295	B05	27.449	GACAGAGATTGCTTACAGAGGTTATGACACTTGAAACCAAACTCA[G/A]ACAAAGGTTGCTGAGTTACGTCGGGAGTGGGTCGAAACTGACAGATAAGCT
AhEXZ332455	B05	27.739	AATTCAGATCACTTCTCACCCAATTGGAATCATGATGATCAATTTGAAGATG[G/A]GTGTCAAAACAAAGTGTGGGATCCTGGATCGCACAAGGA
AhEXZ444105	B05	28.05	AATTCAAGGCTACATATACACGTGAGAAGGGAATCTGTCAAGGCGACGTGTACTCGTGACCTATGCGTACGCATGACAAGCAGCA[C/T]GTGATT
AhMXZ87207	B05	28.224	AAGACAGGCC[G/A]ACGTAAAGAAGTCAGACCAGTCGACCACAATAACCAAAGTTATAAAAAGTCAATCCCTGGAAAGAGGCCTGGCCAGCCCTAGAAAA
AhEXZ127682	B05	28.495	AATTCAAGGAGATGCTACAAGAAACCAAAATTGCTAACAATGATATGGAATCACAATTGAATCAGACAAAA[C/T]AGCAGTTATCAAAACAGATA
AhEXZ113650	B05	28.603	AATTCCACAAAATATCCAATTCTTGGGCAGATTGCAAGAGACGTCTTAGCCATGC[C/T]AGTTTTCATAGTAGCTTCAAAATCGGCATTTAGTAC
AhEXZ213983	B05	28.69	AATTCTGCAGATTCTGCAGATCGCGCATGTCACGTGAT[T/C]GCGTCATCCAGCGTTTTGCCTTGCCACGCGTGCGCGTCGTCCACGCCTTCACG
AhMXZ350769	B05	29.017	GTTAGA[C/T]ATTTGGTGAGCTCCTTGTCATGGCGGCTTGCGCTTGAACTCATCCTGAAACTGCCACCAATGATTGGACTTCCAATGGCCTCCGGGATCC
AhMXZ269131	B05	29.219	TGAG[G/T]TCACGTGATCAGCGTCATGCATGCGCATAAGTGACATGTGCGCACCGCTGGCCAAAATTCCTCCTCACGCGTACGTGTGGATGAGGCGTGCG
AhEXZ215703	B05	29.35	AATTCTAGTGGCGGTAGCCGAGGATTTCGGACTTGTGGTGATGAAC[G/A]ATCAGAGTGGACGTGCCGGAATGGTTACCAAGCTTGACTGGAAGT
AhMXZ81032	B05	29.546	ATAAGGTTTTATGATGTTTTGGTAGTTTTTTGGAGATTTGGAATGCTTGGTTTGGTGCAAAAA[C/T]ATAGAAAAATTTTGAAAAACAGAGCACCACCCA
AhMXZ49836	B05	29.751	TCAATCTAATACCTAAGTTTCATGGCTTACCTACTCAAGA[G/T]CTTATCAAGCACTTTAGAGATTTTCAGACAGCCTGCTCAACTGCTAGGCGTCATGG
AhEXZ291624	B05	29.871	AATTCAGACTCACTGCTTTC[A/G]AAAATGCCAAACTCTACAAAGAGAAAGCAAAAAGATGGCATGACAGAAAGCTGTCATCTAGAGCCTTTGAA
AhMXZ111844	B05	29.968	CGGAGTTGTATTGCTATAGCTGAAATTTGTTTGTGCAATTCTGGTTGTTGTATTTTTTATTTTCTGCACTTCTATTTGCT[G/A]TGGCTGAAAGTTGTAT
AhMXZ15757	B05	30.086	ACGCTAGAAACAAGTTACAAACTGGCGTTCAACTCCAAGGAAGACCTCTACACGTGAAGCTTCAATGCTCAGCCCAAGAACACACTAAGTGG[G/T]CCCG
AhEXZ283349	B05	30.179	AATTCCTCCCTGGCCATCCAACGTTTGCGCCAACGTTAGCCCCCTAACTTGGAGGCTAACGTTGGCACATGAAATTTCAATGGGGAAGAG[C/A]A
AhMXZ245106	B05	30.262	GTTGGTCACGTGCTGCTT[C/T]CCACGCTTACATGTGGGCCACGTATACGCGTTGCTTGACAGATTTTCTCTCACGCGTATGCATGGGCCATGTATACGT
AhMXZ262637	B05	30.363	AGCATTGAGAAATATCATACATAACTTCCTAAATTTCATAGATCTTGGG[C/A]AGGACCAGAATTTGTGCAACCTTGCAGATTCAACAATCAACATCAGC
AhEXZ14657	B05	30.453	AATTCGCTGGCCACGTATTGCTTTAGGTGGATCATATGGCAGCAACGATGCATGCGTGTACAGTGTGCATACGCATCACCATAA[G/A]TGTAGCA
AhMXZ13506	B05	30.594	TGCCAGATTTATAGCATCCTGGGCGTTCAGAAAAATGCCCAGTG[T/A]CAAAGGAGTTCTTGGCATTCAACGACAGAAAGAAGCAACAGCTGGGCGTTGA
AhEXZ365578	B05	30.648	AATTCATCATGGAATCCCCACCAATGTTTGTATCTCCAATGTCTGCCGGGATCCCAAATTAGGCGCAATAAGCCTTTGAGTAAAC[G/A]TAGGTA
AhEXZ295956	B05	30.745	AATTCACATCTTGATCAATCTCCCTCAATT[C/T]TCCCTTTACCTTTTCCAGCGCACCCATCTCACCTTCCTCCTCCTCTTTTTACGGTTCAAAT
AhMXZ238927	B05	30.844	CTCA[G/A]GCAATATCTTTTTGAGCTTTATCCATTCAAATTCACGTTCATGGAATGCAGTTTTGAATTTCCCTTCATCAAAAGAGCTGCTCTCAACCGGT
AhEXZ190226	B05	30.92	AATTCTGAAGCCCTTTTTGGCCCAGATCCAAGTACAGACAGCATAGACCAGAGGTTATAAAGTGGAGGAATGCATC[A/C]ATTCAGGAGAGCTCA
AhEXZ447096	B05	31.024	AATTCTTGGGTTTTATGCTCACACAAAGAGGAATCGAGGCAAATCTGGATAAATG[C/T]CGGGCCATACTCGACATGAAGATCCCGACTTGTGTC
AhMXZ38331	B05	31.102	TTTCAGAACCAATATAATTAGTTT[G/A]GTTCGAGTTCGGATGAGTAATCGAGTACCGGATACACATAAACACCCTTATTACCTATTATTATTGTAAGCA
AhEXZ311329	B05	31.226	AATTCTTGAGCTGACTTGGAACGCCTGTTTGGGCCATCAAATCTC[A/G]GGCAGAGTATGGACTATTATATGTTGCTGGAAAGCCCAGGATGTCT
AhMXZ158898	B05	31.272	AAATTTCTGTTAGGTCCTCTACAAGGAGTTGTGCTTTAGCTTCTCTTAG[C/A]TTTCTCTTCAAGGTCCTTTCAGGTTCAGGATCAGCTTCAACAAGAAT
AhEXZ339894	B05	31.363	AATTCCACTGGAGCTTGAAGGCTGATTATTGGAAGTATTCA[T/C]TGATCCAATCTGTGAGGCGAGAGCTTGTACAGTAGAGGTCAGACCGTTTA
AhMXZ237708	B05	31.476	ACTCTA[G/T]ATCTTTCGAACATAGAGATGTGATACTATGTCATGATATTATTTCTTCGAAAAATTTATGTTGATAAAAAAAATAACATAAATAATTACA
AhEXZ180362	B05	31.543	AATTCTTGGACAAGTTCTTTCCAGCGTAGGTGACAGATAGATTGAGGAAGGAAAGCTCCT[G/A]CGTTGTTCAAGGTGAATCAGAGACTCTCTAT
AhEXZ79750	B05	31.59	AATTCGCTGGGGCTATTTTGGGCCGTGTTTTGACCCAGTTTTCGGCCCAGAAGCACAGACTAGAGCTAGGGAACAT[A/G]CAGAGACTCAAGAGG
AhMXZ114838	B05	31.645	TGAAGTTACGTGCTGAGCGTCACGCGTGCGCGT[C/T]GGCCACCCGTGCACATCATATGAGTTTCTGTAATCCACGCGTACGCGTCGAGCATGCGTACGT
AhEXZ117606	B05	31.712	AATTCTAATTGGTGCGCTCTCAATTGCGTTGGAAACTAGACATCCTAGGCTTTTC[A/G]GCCATATATAATAGTTCATACTTTACCCGAGATTTG
AhEXZ336274	B05	31.8	AATTCCTCCCAGAGATCCCTCAATCTGAATACTGGGAGTATCTTGAGA[T/C]GTCCGTTACCAAGATACAGGAACCTATGGAGCAAATAATAAAA
AhEXZ128476	B05	31.851	AATTCTACTCAAACTTCTACTCGCGTACTCTACAGACCGTCTTCGTCCGTCAGCAGCAAGTCCCT[G/A]TCTCCGAGATTGCCATACACAGAGCA
AhEXZ21580	B05	31.928	AATTCATGCATGACGCGTA[C/T]GCGTCAGGGATGCTTGCGCGTCATCCACCATTTTTTTTGTTTTTTTATGCAAAATGCAGAATGCAGATGATT
AhEXZ286303	B05	31.977	AATTCTTTGAA[A/C]CAACCATGGAAGACAACATGGAAAACTATCATGAAAAAGAGGATCACAACCATGGGGGAGGAGGTAGAGCAAATCATGCT
AhEXZ336694	B05	32.006	AATTCACTGGGGGTGATTTTGGACCTTATTTCGACCCAGTTTTCGGCCCG[A/G]AACAGCAGACTAGAGCCAGAGAATATGCAGAAACAAAACAC
AhMXZ65557	B05	32.064	GATTGCTGCTCCTTGATTTCTTATGTTGGATCTGAACT[T/C]TTTTTGGTTTGCATCTATCTTTCTTTCAGCCTGTAGTTGTCAGGGTGTACACCATTGG
AhMXZ278624	B05	32.081	TTATCCATGGAAAACATAAACAGAGCTCCTAACCCTTTGATAGAGAATTAGTTACCCATGAGAAAGTAAGAAAA[A/G]CAAGAAGAGAAGTAGTTTGTGG
AhEXZ74966	B05	32.129	AATTCTGCTACGCTGGATTTTCTGCAGAACGACGCGTGCACGTGATGCACGCGTG[C/A]GCCTCGTTTATCTGTATGGCCACTATAACGAATTAT
AhEXZ219181	B05	32.197	AATTCCAGAGGATTTCCAAACACCTATGATAACATGCATCAGTGGAATAATATTATCTGGTTTGCACATGTCCTTCAGA[G/T]TATCCACCACAA
AhEXZ422396	B05	32.243	AATTCGG[A/T]CAGTTTCATAACCCATTGTAGCATCCTTCCTACTAGGTTTATCTTTTGTAGAATGTGCTTCATGGGTTGATTAGTTCAGACCTT
AhEXZ42003	B05	32.294	AATTCAAGCTTGGGCAAAGGGGGAGCAATTGTTTTGTAACTTAGCAT[T/C]ATAGAGGTTAGTTTCTAGAGAGAGAAGCTCCCTCTTCTCTCTAG
AhEXZ215544	B05	32.321	AATTCACTGGGGGCGATTTTGGGCCCTGTTTTGACCCAGTTTTTGGCCCAGAAAAGCA[A/G]ATTAGAGCCAGGGAACATGCAGAGACAGAATAC
AhMXZ189133	B05	32.399	TTTTTATTGTTGATCAATGTGGTGGTG[G/T]TGTTGTTGCTATATACGTGTATTGTTGCTGCTGCAACTGAAATTTCGCAACGTGGTATTGGTTTGTTGC
AhMXZ237197	B05	32.436	GTGCTCGAACCCCCATTTCCCTTGC[G/A]TTTTCTGACTAACTTTTTCCAGAAGCCAGCATCTTCCATCTTCTTTGTCAATGTTTCCTTCTGTTGTTTCA
AhMXZ175995	B05	32.479	GCATTGGAGTCTCTTGCAGGTACCATCACCCTACGGTGA[C/T]AGAGGATCTGTTACATCAGCACCACCACCGCCTCCAACAAGTCGGACGTATCAGCTC
AhEXZ180344	B05	32.486	AATTCAAAGTA[G/A]ACATAGTTGTCTAATGCAAATTTGGTTACACTTATTAGGCTTTTAGATATGGCAGGGACATGGAGTAAATTTTGTAATTG
AhEXZ393961	B05	32.502	AATTCA[A/G]ACTCCGGGACACATCTTCGAATTACTTGGTCCACGCCCCTCTTCCACAAGTGAGGGTCATTCCAAATATAGTATTTGGAACCCCT
AhMXZ5847	B05	32.573	CTATTTGATACATTGTGTCAACTAATCCTCTAACCACATTTTGGCATGGGTAGATTCAATCTTCATT[T/C]GGATTGTTTGTGATTGTGCAGATCATGGA
AhMXZ175554	B05	32.614	CTTGGGGTCTATGCCTAGCATGTCTGCAGCCTTCCATGAAAAGTGGTCGACGTTGTCTCGTAAGAACT[G/C]TACAAGTGATTCTTTTATGCCTCCTTTT
AhEXZ382126	B05	32.667	AATTCTGAGGGTCTTTTCCAAGTATAGGTGCCTGTGAGTCCCAAAGACA[G/T]CATACTTTAGCTCACAATAACGGTTTGCGAACTTGACTGGGT
AhMXZ57865	B05	32.698	TTTGGGAGTTTAGTACAATAATCTGT[G/A]AACTCATGAATTGATGAATATGCATGCTACTGTTGCGGCATAGGAGAACTCATTCTTCTAGGTTCGTTCA
AhMXZ114892	B05	32.742	CCCACCAATTTTCAAGGGAACCACTAATCCAACCGAAG[C/T]CGATAACTAGTTTCAAGCAATAGAACGAGCACTACAACCACAACTGGTGCTTGAAGAT
AhEXZ282056	B05	32.776	AATTCCTCTAGCTCATTCAACTGGAGCAATCTTTTCTCTCCAGCTAACTTG[G/A]CATCAAGGTTTAGGAATCTGATTTCCTAGTATGCCTTGTG
AhEXZ215694	B05	32.831	AATTCTGTTTCATTCTTGATCTGAGATCTCTCTTTGTTTA[C/T]TTTCTGTATTATTTCAAGGAATTATAATTTGGATATAAGTTTTCTTTACTG
AhMXZ119794	B05	32.869	CGGAGTTTGATCTACAGTATATCCCAGCCAAGGCTGTAAAAGGTCAGGTCATTGCAGATTTTCTTGTGGATAATTTGAAAGATCT[G/A]AATGACCAGGG
AhEXZ273987	B05	32.905	AATTCAAACGCTACGTTCATTCTTGGCAACTTTTTCGTGCCTCTCAATCAAGGGAAGCTAGGCTCAAAT[C/A]CAAAATCCAAAATCAAAAGGCC
AhEXZ33117	B05	32.94	AATTCATTAGTGAAATTCTAAACCGTCAAAAATCCAATCATCAAATACGTGACTGGAAAGCATC[G/A]AACCGCCAGCTTGATTATACATCTCTC
AhEXZ331910	B05	32.962	AATTCAAGGCCATTCAACTAAGGATTGGAAGAACCTTGGTAAACGACAAGAGGCCAGCTGAGAAAGAAACTAACAAGAAGT[T/C]TGTGGAGAAT
AhEXZ445838	B05	32.986	AATTCGCTGGGGGCGATTTTGGGTCGTATTTTGACCCAGTTTTTGGCCCAGAAAAGTAGATTAGAGCCAGGGAACATGCAGA[T/G]ACCAGAGGA
AhEXZ418698	B05	33.023	AATTCTAGTGTGACACACATAGTGGACAA[T/C]AAGTTTGGTGTACAAAGCACTTAGGATGATACATATGATTTATACTATGTATATCCTAAGAG
AhEXZ200007	B05	33.054	AATTCGGCTTTCTTATCACCCGGACGGAATCAAGGCGATCAATTCAA[T/C]GATAGGTGTGAAAACAAAGTATGGGACCCCGACTTACAAAAGGG
AhEXZ100123	B05	33.071	AATTCGCTAG[A/G]GGCGTTTTCTGCAGTTTCTGCACGTGGCGTCTGTCACGCGTCCGCGTGGGTCACGCGGTCGCGTCATCTGGAGTTCTGCTC
AhEXZ63712	B05	33.103	AATTCGGACCCTCC[G/A]TTTTTTCTTGTTCTGGATAATTCACAACTCGCAGGATCCGAGTTCTGCTTCCTCTAATCCCACAACGAGGTGAAGCA
AhMXZ219107	B05	33.134	CTACAGAAGTCCAAATGATGCGGTTCCAGTTG[C/T]GTTAGAAAGCTAACGTCCGGGGCTTCGATTTGATATATAATACGTTATAGTTTCCCTGACGCTA
AhEXZ195338	B05	33.159	AATTCCAAACACACAAAACTAACTGGTAAGTGCACCGGGTCGTATCAAGTAATAAAAA[C/T]TCACGGGAGTGAGGTCGATCCCACAGGGATTGA
AhMXZ140535	B05	33.191	GGCTGATCCAGCTAGGAATCTAGACAGAGCTGCTAGTCTTTC[G/A]CTAAGTTGCTGGACCTCTTTGACAAAGGTCGGACTTTTCATGTGAAGTATAGCC
AhEXZ337554	B05	33.218	AATTCGATGGGGGCGATTTTGGACCTTATTTTGGCCCA[G/A]TTTTCGGCCCGGAATAGCAGACTAGAGTCAGAGAATATGCAGAAACAAAACAC
AhMXZ42123	B05	33.241	AAC[C/A]CTCATAACCAATAATAAGAACATACTTCCCTGCAGTTCCTTGAGAAGATGACCCGAGGTTTGAATACTTCGGTTATCAATTTATTTAGGGGTT
AhEXZ279306	B05	33.274	AATTCTTCTTGTTTCTCCTGAG[C/A]TCTCATATACTGCTCAGATAGCCCTTCAATTGCCTCTTGTATCCTGCTCATGTCCATGTTGGTTTGTGA
AhMXZ230631	B05	33.288	GCCGTTACGGAGTTCATCACAAA[G/A]TAGCAACACCTTATCATCCCCAAATAAATAGGCAAGCTGAAGTCTCAAATAGAGAACTAAAGCGAATCCTAGA
AhEXZ216998	B05	33.319	AATTCTCCAA[T/C]AGATATAGTACCAAAGCAAACTGAAAGCACCTCCTCGTTGTCACCCTCAGGATCTGAATGTGGCTCAGTAACACCACAAGC
AhMXZ89475	B05	33.346	TAAGATAAAATCACAATTTATTCACATTTAGATTTTCAAAAATGCAGGATGTTACATG[C/A]TGTGCCCGCAGTGCGCGCTCCATAGCTTAGAACCAATT
AhEXZ21216	B05	33.368	AATTCTATGCCAATGCATGGATCACTAGGAACCATGATCAAAGTAAGAACCCGAACC[G/A]AAAGAAGTATCTTACCATGGTTCGGGGGAACTAC
AhEXZ46027	B05	33.391	AATTCTAATGCTGACTTTGAAC[G/A]CCGGTTTGGGCCATAAAATCTCGGGCAAAGTATGGACTATTATATATTGCTGAAAAGCCCTGGATGTCT
AhEXZ21701	B05	33.415	AATTCA[C/T]GATCGACGCGTGCACGTCGCCCACGCTTGAGCGTGGGTGTGCCAAAATTCCAGTGATACGTAGGCGTCATACGACGCGCACGCGT
AhEXZ196889	B05	33.441	AATTCTTGCAAATCTGTGACATTGTCAAGACCAATGGAGTTGATT[C/T]CGAGGTTTATAGGCTTATGCTTTTCCCTTTTGTTGTAAGAGACAGA
AhEXZ224922	B05	33.496	AATTCCTTAGATCTAGGTTTAGTTCTT[G/T]CCTTGATTTACTTTTCCTTTACAATTTCTTGTTCCTTTACCTTTACTTTCCTAGTTTACTATTT
AhEXZ314	B05	33.541	AATTCACTCATTATATCCTCCCATCCGATTATCTTTCCTTGTGGGAAGGCTTCAAGCGATTGAGCAACATCGTTCATGGTAATGAGC[G/A]GATG
AhEXZ172055	B05	33.585	AATTCTTCACTTTTACATGCTTTTTCTTCATTCCTTCAATCTAATCTTTGCCTTACAAGCCTAAAA[A/T]TACACAACAAACACATCAAGGCATC
AhEXZ39742	B05	33.637	AATTCGCTGGGGGCAATTTTGGACCCTGTTTTGACCCAGTTTTTGGCCCA[G/A]AAAAGCAGATTAGAGCCAGAGAACATGGAGAAACCAAGGAC
AhMXZ98607	B05	33.666	AATTTGCTCA[C/T]ACTTCCTTCTTGAACACCTTGTTGTCTTGAATCTCTTTGCATATGCTTTCCAGCTGGTTCTCAATCCTTGAGAGTCTGTCATCAGA
AhEXZ451682	B05	33.715	AATTCAGACCAGGGGAGTTAGTTCTTTTTTATAACTCCAGACTGAGACTCATG[T/C]CAGGTAAATTGAAATCAAGATGGGAAGGTCCCTACAGA
AhMXZ115411	B05	33.801	ACAGAGAGTCACGCGAACGCGAGGCTGCTCTCACGCCAATTGCACAAATGAAGTCACGCGACTGTGTGGCCCACGC[G/T]TCCGCGTCACTTGACAAAAA
AhMXZ121060	B05	33.83	AAGGTTTACTTGTCCTCGAGCAAAAGAAGAAAGAAAGGAGTAGAAGAAGAAGAAATGGAGGAGATGGAGGAGGGTTTT[G/A]GATTTGGCCAAGGGGGGT
AhMXZ108297	B05	33.865	ACGCCAGGCCTTCACTCCATTTTGGG[T/C]GTTGATCACCCAAGCAGCTCCCCTTGTGGCATTCAACACCAGCCTTTCTATCCTTCTTGGGCATTGAATG
AhEXZ386012	B05	33.924	AATTCATGAAGAAATAAGCATTTGGAGAATTGAGGGTCAC[G/A]CGCACGCGTCATCCACGCATACGCGTGCGTTGGAGATTTGCAAACCACGCG
AhMXZ41409	B05	33.985	GCACAAGATAAACCACAAAATCGGGGTTTATCACTC[T/C]GCCATGTATGGTTCACCTGTAAGATGCAAAGATGTATTAGTAGTGCCAACAGAAGAATAG
AhEXZ257351	B05	34.039	AATTCTCCCTTTTATTCGAACTCTTCATCTCCTTCTTCTATCTTCATTTTTCTTTCTTCTTCACAT[C/A]TCACAGGGAGTTCTCTATCCTTTAA
AhEXZ122902	B05	34.078	AATTCTCTCACCCA[C/T]GAAGTGTTTATCCTCCCCAGATCTCTATCAACAAAGTCCAAGCCCAACTCCAGAATACGGGTGTTTATCGCGCGTCT
AhEXZ297197	B05	34.127	AATTCTCGGAATGCTGTAGTTACTGAATGTTGCTGCAGCTGCCTCTGTTGCCAAAAACA[G/A]CCACCGAGTCCCTTGCTTTGGTAAGAATTTCC
AhMXZ226057	B05	34.171	ATGTACAAGATGTCTCTAGTACGGATTGAGGAATGGATCAGGAACTTGCGAGTTTAGGCGGATGCCGGATCGCTTGACTGGAGCAATG[G/A]GGTGAGGT
AhEXZ324541	B05	34.245	AATTCTTGTCGGTCTA[G/T]AAGCTATACTTACAACGGGAATTTATTTGTGAAAATTCTAGATCGCGCGAGAGTTTCGTTCATCAAAATGGCGCT
AhEXZ450312	B05	34.309	AATTCACGTGCAGGGACCTGTGCGGATGCATAGACGTGTGC[G/A]TCTGCACACGCGGCTAAAAATAGACCTGTGCGTACGCACACATGGAAATT
AhMXZ293957	B05	34.346	GAGAAATCCTAAATCCTAATCCTAAGAGAAA[G/T]GAGAGAACCTCTCTCTCTAAAAACTACATCTATTCCTAAAATTGTGAATATGAAAGCCTCTTTCA
AhMXZ134089	B05	34.426	AGGATGAAGAGGAGGCATGTCAAAGTGGAAGGAACACAAGAAACTAAGGAGCTGAGCA[A/G]CGAGGATCGACGCGCACGCATGGTTGACGCGTGCGCGT
AhMXZ285739	B05	34.505	ACCTGGATCGAGAGTCACTCTTACAAACTAAGA[G/T]AAGTCCTAAATCCTAATCCTAATCCTAAAAGACAGAGAGGAGAGAACCTCTCTCAAACTAAAT
AhEXZ419092	B05	34.535	AATTCAAAAATGCATATGAAAAACAAGAAAAGATACAAAATAAGAAAAACACAA[G/C]ATCAAACCAAGACAGTCATCAAGAACAACTTGAAGAT
AhEXZ270034	B05	34.603	AATTCTTGTCGGCCTAGAAGCTATACTTACAACGCAAATTTATTGTGAAAATTCTAGATCG[C/T]GCGAGAGTTTCTCTCTTCAGAGCTCCACAC
AhEXZ323887	B05	34.704	AATTCAACA[G/A]CATCTGCAGTCCTTTTTCAGCCTCTGAATCAGATTTTTGCTCCGGTCCCTCAATTTCAGCAAAAAAATACCTGAAATCACAG
AhEXZ176873	B05	34.746	AATTCTGGACTATTTTTGACCCA[G/T]TTTGTGGCCCAGAAAACACATATTAGAGGCTATAAAAAGTGGGGGAATGCATCCATTCATGAGGAGGC
AhEXZ154194	B05	34.822	AATTCATGTATGTTTGTAAGCTTTTGAACTTACTTTGGTGTGTGAACACCAAACTTAGTTCCTTG[C/G]CTACTTCTTTATGCAATGAGTTGCAT
AhEXZ30233	B05	34.87	AATTCCCCTTCATCCAGTAGCACAGGGAGCCATGGCAAACCAGAAAGTGGAGGCGA[C/T]GCTTCCAGCCCTACCTTACTCCTTACTGACGGCAC
AhEXZ259019	B05	34.944	AATTCGAAAGTCGGTTAGGAGCTCTAGAGGGCCGGTTT[C/T]GGGCCTTCCGGAAAATGGAGATGGGTCGGACCCGAGGAACCGGGTTCGGGTTT
AhEXZ219882	B05	34.979	AATTCCTTTCATTTTTTATTCCTCCCCTCTTTTTCTATATTATGTTCCTGT[G/T]TTCTGCTATTTTACTTTATTTGTTGCATGATCCTTTAGTA
AhMXZ195150	B05	35.036	TATGCACGGGGTGGGGC[T/A]TGTTGGTAGTTACTAGGTTGTCCACCATATCTTTCAGCTGGGTATGCATGGTAGAATGGTCTTTGTCCAGGATATCTCG
AhMXZ167805	B05	35.105	TTGAGTAACCTTTTCTTTTTCTTCCAGTGTGGCATTTTCAGCAGCATCGGCAACTGGTATAGTCTTTAGGTCAATCACATATG[C/T]AAGATTGAGAACC
AhMXZ3346	B05	35.179	GAA[C/T]GTTACAATTGATGCTAAGGAGGATAGTGCACAACTCCCACAGCAAATCTTTTATGAAGAACTAAATGGAATAAACTAAGAAGCAAGTTTCCTT
AhEXZ187442	B05	35.256	AATTCGGCCAAGGGGGTAGTAGTGTGTATATTGTGTGAGGATGAATGTGGTAAGGAGGGTTATTTATAGGGTAAGGGAGAGA[G/C]GGTAGCCAT
AhEXZ209981	B05	35.323	AATTCGCAGAAAATGCTGGGGGCGATTTTGGGCCGAGTTTGGACCCAGTTTTCAGCCCAGAAACA[C/T]AGACTAGAGCCAGGGGACGAGCAGAG
AhMXZ197873	B05	35.418	CTTCATGGAACTCAAGTTAGGTGCCACCTCCCAGTAGCCAATGCCAAATTCAAGGCATAGT[G/A]TGGCGCCTAACTTGAGACCACCCTTCCATGCCATT
AhMXZ60972	B05	35.489	AAGGAGACACACCCAGTAAAATGCTGTCAATTCCACCATGCTAGGTTGTTTGTCTTCAAGGATTATCAACT[G/A]TTGTAGCTGTAATTCGTAATTGTCT
AhEXZ289	B05	35.568	AATTCTTGAGCTGAATTGGAACGCCGGTTTGGGCCATCAAATCTCGGG[C/A]AAATATGAACTATTATATATTGCTGGAAAGCCCAGGATGTCTA
AhMXZ54509	B05	35.666	CCGCTCA[G/A]TCTCAATGATGACAAGTCATCTTAGCCTAGTTTCACTAGTCTTTTTCTTTTGTTTTCAATTGAATTATGCACTTTCTTGAGCTACGAGT
AhEXZ127611	B05	35.747	AATTCATCCAACGTTCCATCATCCCTACTAG[C/A]AATCGGTCAAAAGTGACTGTTGACAAAGCAATCATGATCCATTAGAGAAGATAAGCCCAT
AhEXZ153626	B05	35.806	AATTCTATCTCCCACCACAACCCTCCATGGAAGAATATCTATGTCCATCTCTCAAGGAAACCATGGATCGGCTTCAAACAACTATCC[G/A]TCAA
AhMXZ146267	B05	35.882	TTGCTCCGAAACCTTTTTTAGGTTGATTCCAACCATGTGAGTTTTGAGGCAGGTTGTGTGCATTTACTATAGCAGTTCGTAG[C/T]TCATTGATTTTTCT
AhEXZ71933	B05	35.991	AATTCTCTCTCCTGAGCGTATCCCAGTGAGTAACAAT[C/T]GCTTCAGGTTAGGAATAGTACCACTCCCTTGCCTTTCTCTCAAGAGAAAATGGG
AhMXZ281508	B05	36.032	CCTACTTG[T/A]TCCCACACACCCCAAACTTTTGCAATATACTGATTTTTAGCTCTGATAAGGTGTTTGATGATCGAATAAAGACACTCAGTGATTCTCT
AhMXZ301791	B05	36.103	TGTTGCCCTATGATCTCGAAATTCCTTTGTTTGTATTTTCAGGATGCGAAAGAAGGGTAAGGCACCGGTTTCTG[T/C]GCCGGTTGAGCAAACTACCGCT
AhMXZ346108	B05	36.23	AGGGGAACTGTTATTCTTATATTTATCTGTGACTAACTGGGCTATAAGCTCCGTT[C/T]TTATTGTAGAAAGGCAAAAGCAGCAGTTCCCGATCTATTTT
AhEXZ8211	B05	36.334	AATTCGGAATATCCACATCAGTTGCTCCCACGATTTTTTGCGACAACTTTAGTGTTGTCATGCTCGCTGCCAAT[T/C]CAGTTCTTCATAGTCGA
AhEXZ330564	B05	36.422	AATTCCCTTAGGGAAAAATAGTTCTAAACTCCTCTCTGGAGTTAGTATCTACAATCTC[C/T]CCTCTGGAGATAAAAACCCCTTGTGTAAAATAT
[truncated: 597 more rows]

## Sheet: Table S3
Table S3 List of genes in the physical interval of QTLs for oil content
QTL	Chromosome	Gene ID	Position	Subgroupa	Differental expression genesb	Oil-related pathway	Transcription factor family	Annotation
qOCA04.1	Aradu.A04	Aradu.R2YUU	3575781-3577166	Sub C				Pre-mRNA-splicing factor ini1
qOCA04.1	Aradu.A04	Aradu.P5HL2	3578591-3580609	Sub C				Eukaryotic aspartyl protease family protein
qOCA04.1	Aradu.A04	Aradu.R6CHF	3580672-3582315	Sub B				Bax inhibitor-1 family protein
qOCA04.1	Aradu.A04	Aradu.0Y2W5	3583929-3586465	Sub C			FAR1	protein FAR1-RELATED SEQUENCE 7-like isoform X2 [Glycine max]
qOCA04.1	Aradu.A04	Aradu.U9CZ6	3589936-3591093	Sub D				F-box and associated interaction domains-containing protein
qOCA04.1	Aradu.A04	Aradu.9A1MD	3602530-3603107	N/A				Quinone reductase family protein
qOCA04.1	Aradu.A04	Aradu.M9YMG	3615176-3616396	N/A				F-box and associated interaction domains-containing protein
qOCA04.1	Aradu.A04	Aradu.VL8NS	3627199-3628610	N/A				zinc finger MYM-type protein 1-like [Glycine max]
qOCA04.1	Aradu.A04	Aradu.G6IK8	3657018-3665488	Sub A				glutamine synthetase 2
qOCA04.1	Aradu.A04	Aradu.FJ72W	3693202-3697166	N/A				alpha/beta hydrolase domain-containing protein 13-like [Glycine max]
qOCA04.1	Aradu.A04	Aradu.ZNB2J	3697289-3698205	N/A				Zinc finger MYM-type protein n=1 Tax=Medicago truncatula RepID=G7IL89_MEDTR
qOCA04.1	Aradu.A04	Aradu.3572D	3700361-3703551	Sub D				GTP binding Elongation factor Tu family protein
qOCA04.1	Aradu.A04	Aradu.V4IDM	3703856-3706614	Sub B	Upregulated			ARM repeat superfamily protein
qOCA04.1	Aradu.A04	Aradu.NMU0T	3709584-3711470	Sub C				guanylate kinase 1
qOCA04.1	Aradu.A04	Aradu.WE8JU	3712176-3716868	Sub A				Protein kinase superfamily protein
qOCA04.1	Aradu.A04	Aradu.2VA5N	3722304-3724549	Sub C				ribosomal protein S15A
qOCA04.1	Aradu.A04	Aradu.SZ6Y0	3725386-3727628	Sub B	Downregulated			endo-1,3
qOCA04.1	Aradu.A04	Aradu.8Y6AX	3728514-3730784	Sub C				endo-1,3
qOCA04.1	Aradu.A04	Aradu.4F4WM	3738376-3739035	N/A				GRF zinc finger protein
qOCA04.1	Aradu.A04	Aradu.NL01W	3742607-3749174	N/A				mediator of RNA polymerase II transcription subunit 33A-like [Glycine max]
qOCA04.1	Aradu.A04	Aradu.G76IS	3750037-3750576	Sub C				F-box family protein
qOCA04.1	Aradu.A04	Aradu.X3LUW	3758014-3758955	Sub B				transmembrane protein 45B-like [Glycine max]
qOCA04.1	Aradu.A04	Aradu.46B2P	3766519-3768442	N/A				pentatricopeptide (PPR) repeat-containing protein
qOCA04.1	Aradu.A04	Aradu.G8908	3769335-3773077	Sub B				Serinc-domain containing serine and sphingolipid biosynthesis protein
qOCA04.1	Aradu.A04	Aradu.T9US5	3778232-3779682	N/A				Unknown protein
qOCA04.1	Aradu.A04	Aradu.GM7SL	3784296-3788988	N/A	Downregulated			DUF21 domain plant protein
qOCA04.1	Aradu.A04	Aradu.Z1DQ9	3802308-3804438	Sub B				isopentenyltransferase 5
qOCA04.1	Aradu.A04	Aradu.2KH9E	3874464-3879366	N/A				protein FAR1-RELATED SEQUENCE 5-like [Glycine max]
qOCA04.1	Aradu.A04	Aradu.E0NVE	3879348-3881512	N/A				uncharacterized protein LOC100785350 [Glycine max]
qOCA04.1	Aradu.A04	Aradu.AY1JG	3882214-3886394	Sub B				SNARE associated Golgi protein family
qOCA04.1	Aradu.A04	Aradu.39CB1	3889227-3889709	N/A	Downregulated			RING zinc finger protein, putative
qOCA04.1	Aradu.A04	Aradu.R1ZAI	3890325-3893610	N/A				ADP-ribosylation factor 1
qOCA04.1	Aradu.A04	Aradu.73Z43	3904179-3905596	Sub C				Heavy metal transport/detoxification superfamily protein
qOCA04.1	Aradu.A04	Aradu.M24MK	3945716-3947467	N/A				receptor-like protein kinase 4
qOCA04.1	Aradu.A04	Aradu.TB2KK	3947725-3950558	N/A				receptor-like protein kinase 4
qOCA04.1	Aradu.A04	Aradu.0C2XW	3950637-3954381	N/A				receptor-like protein kinase 4
qOCA04.1	Aradu.A04	Aradu.M6MWE	3973848-3976024	N/A				Unknown protein
qOCA04.1	Aradu.A04	Aradu.A0XEY	3976757-3978673	Sub C				receptor-like protein kinase 4
qOCA04.1	Aradu.A04	Aradu.H6WT7	3998704-3999753	N/A				Unknown protein
qOCA04.1	Aradu.A04	Aradu.V8FCZ	4008946-4009995	N/A				receptor-like protein kinase 4
qOCA04.1	Aradu.A04	Aradu.VLI97	4009998-4011686	N/A				wall-associated receptor kinase galacturonan-binding protein
qOCA04.1	Aradu.A04	Aradu.J0G67	4013074-4013277	N/A				wall-associated receptor kinase galacturonan-binding protein
qOCA04.1	Aradu.A04	Aradu.PH7AB	4053772-4054700	Sub D		Plastidial Glycerolipid, Galactolipid and Sulfolipid Synthesis		uncharacterized protein LOC100818519 isoform X2 [Glycine max]
qOCA04.1	Aradu.A04	Aradu.KJM0J	4070221-4073258	N/A			bHLH	basic helix-loop-helix (bHLH) DNA-binding superfamily protein
qOCA04.1	Aradu.A04	Aradu.39LD8	4076838-4082566	N/A				RED family protein
qOCA04.1	Aradu.A04	Aradu.FC4MN	4082649-4087439	Sub D				Mitochondrial import inner membrane translocase subunit Tim17/Tim22/Tim23 family protein
qOCA04.1	Aradu.A04	Aradu.3I7JS	4096917-4099907	N/A				Unknown protein
qOCA04.1	Aradu.A04	Aradu.EF1BQ	4100588-4101080	N/A				Transposon protein n=1 Tax=Arachis hypogaea RepID=G0Y6V7_ARAHY
qOCA04.1	Aradu.A04	Aradu.IWK4F	4105101-4106378	Sub B				Eukaryotic aspartyl protease family protein
qOCA04.1	Aradu.A04	Aradu.1ZF9X	4118134-4118526	N/A				Eukaryotic aspartyl protease family protein
qOCA04.1	Aradu.A04	Aradu.88QB9	4121206-4123760	Sub A				basic 7S globulin [Glycine max]
qOCA04.1	Aradu.A04	Aradu.UB13R	4125247-4129323	Sub C	Downregulated			Eukaryotic aspartyl protease family protein
qOCA04.1	Aradu.A04	Aradu.17HPD	4130350-4135043	Sub C				Dihydroxy-acid dehydratase, putative n=3 Tax=Malpighiales RepID=B9RWL5_RICCO
qOCA04.1	Aradu.A04	Aradu.5YY4W	4144207-4146142	N/A				serine/threonine-protein phosphatase 7 long form homolog [Glycine max]
qOCA04.1	Aradu.A04	Aradu.F99PC	4154038-4156684	Sub D				GTP-binding nuclear protein Ran-3 [Glycine max]
qOCA04.1	Aradu.A04	Aradu.72ZZF	4158318-4159901	N/A				receptor-like protein kinase 1
qOCA04.1	Aradu.A04	Aradu.X9VB6	4159959-4160735	N/A				receptor-like protein kinase 1
qOCA04.1	Aradu.A04	Aradu.I2RY9	4169660-4177045	Sub B				Aluminium induced protein with YGL and LRDR motifs
qOCA04.1	Aradu.A04	Aradu.8GL4A	4177541-4180195	N/A	Upregulated			receptor-like protein kinase 2
qOCA04.1	Aradu.A04	Aradu.18RKY	4181276-4186146	N/A	Downregulated			ATP-dependent (S)-NAD(P)H-hydrate dehydratase
qOCA04.1	Aradu.A04	Aradu.Z0VJD	4199996-4206282	N/A		Sphingolipid Synthesis		protein YLS7-like [Glycine max]
qOCA04.1	Aradu.A04	Aradu.FX2IC	4207024-4211624	Sub C				NEDD8-activating enzyme E1 catalytic subunit
qOCA04.1	Aradu.A04	Aradu.DF8LC	4215694-4216319	Sub A				uncharacterized protein LOC100800379 isoform X1 [Glycine max]
qOCA04.1	Aradu.A04	Aradu.JYA3W	4220575-4222380	Sub B				thioredoxin-dependent peroxidase 1
qOCA04.1	Aradu.A04	Aradu.YHS2Y	4222654-4225691	Sub D				E3 ubiquitin-protein ligase RHF1A-like isoform X1 [Glycine max]
qOCA04.1	Aradu.A04	Aradu.A7DR3	4227355-4232157	N/A				Glucose-1-phosphate adenylyltransferase family protein
qOCA04.1	Aradu.A04	Aradu.P0ZYD	4234549-4237357	Sub C				glucose-6-phosphate/phosphate translocator 2
qOCA04.1	Aradu.A04	Aradu.CR73K	4252664-4253378	N/A				Unknown protein
qOCA04.1	Aradu.A04	Aradu.S0A8H	4260305-4261399	Sub C				beta glucosidase 46
qOCA04.1	Aradu.A04	Aradu.NM1FS	4267630-4273591	Sub C				beta glucosidase 46
qOCA04.1	Aradu.A04	Aradu.2V34U	4293578-4300141	N/A				beta glucosidase 46
qOCA04.1	Aradu.A04	Aradu.IYZ29	4298065-4301460	Sub D				RNA pseudouridine synthase
qOCA04.1	Aradu.A04	Aradu.B1UPD	4318815-4321959	Sub C				adenosine/AMP deaminase
qOCA04.1	Aradu.A04	Aradu.IJ0H9	4323172-4330715	Sub C		Plastidial Glycerolipid, Galactolipid and Sulfolipid Synthesis		probable LRR receptor-like serine/threonine-protein kinase At1g06840-like isoform X3 [Glycine max]
qOCA04.1	Aradu.A04	Aradu.L02C7	4331327-4334659	Sub A				Protein kinase superfamily protein
qOCA04.1	Aradu.A04	Aradu.F2M9G	4331683-4332024	N/A	Downregulated			uncharacterized protein LOC100803137 [Glycine max]
qOCA04.1	Aradu.A04	Aradu.8Z92W	4335865-4337076	Sub C				Pentatricopeptide repeat (PPR-like) superfamily protein
qOCA04.1	Aradu.A04	Aradu.KCC58	4337123-4340251	Sub C				tobamovirus multiplication 1
qOCA04.1	Aradu.A04	Aradu.GZZ2X	4340289-4343212	Sub C				DERLIN-2.2
qOCA04.1	Aradu.A04	Aradu.I2A4P	4347249-4348407	Sub C				17.6 kDa class II heat shock protein
qOCA04.1	Aradu.A04	Aradu.06C7F	4352179-4355989	Sub C				RNA-binding protein 1
qOCA04.1	Aradu.A04	Aradu.5HL6P	4359278-4359589	N/A	Downregulated			unknown protein
qOCA04.1	Aradu.A04	Aradu.X91JK	4363948-4368577	Sub D				far upstream element-binding protein 1-like [Glycine max]
qOCA04.1	Aradu.A04	Aradu.VR2PL	4370543-4370989	N/A				ovate family protein 12
qOCA04.1	Aradu.A04	Aradu.D6BJZ	4404327-4406175	N/A				uncharacterized protein LOC102670101 [Glycine max]
qOCA04.1	Aradu.A04	Aradu.RN59F	4406515-4408795	N/A				serine/threonine-protein phosphatase 7 long form homolog [Glycine max]
qOCA04.1	Aradu.A04	Aradu.L8QZK	4428361-4434900	Sub D				MATE efflux family protein
qOCA04.1	Aradu.A04	Aradu.5SD5G	4447376-4450746	Sub C				uncharacterized GPI-anchored protein At1g61900-like isoform X1 [Glycine max]
qOCA04.1	Aradu.A04	Aradu.JCY76	4460477-4461319	N/A				zinc finger MYM-type protein 1-like [Glycine max]
qOCA04.1	Aradu.A04	Aradu.4W33C	4464687-4465094	N/A	Upregulated			uncharacterized protein LOC100796265 [Glycine max]
qOCA04.1	Aradu.A04	Aradu.7175A	4483740-4484940	N/A				Unknown protein
qOCA04.1	Aradu.A04	Aradu.A86G7	4496399-4497951	N/A				uncharacterized protein LOC102660474 [Glycine max]
qOCA04.1	Aradu.A04	Aradu.ZFG9D	4509239-4517105	N/A				Unknown protein
qOCA04.1	Aradu.A04	Aradu.P97BC	4551157-4551783	Sub A				uncharacterized protein LOC100798894 [Glycine max]
qOCA04.1	Aradu.A04	Aradu.B4AI9	4580692-4584655	Sub C				calcium-dependent protein kinase 33
qOCA04.1	Aradu.A04	Aradu.8U1PN	4592260-4593582	Sub B			MYB_related	MYB transcription factor MYB172 [Glycine max]
qOCA04.1	Aradu.A04	Aradu.03X4Q	4622192-4623319	Sub A				ATP synthase gamma chain 1 family protein n=3 Tax=Populus RepID=B9H1A7_POPTR
qOCA04.1	Aradu.A04	Aradu.8G93R	4626929-4633847	Sub A				starch synthase 3
qOCA04.1	Aradu.A04	Aradu.A5TXT	4634405-4637444	N/A				uncharacterized protein LOC100818470 isoform X1 [Glycine max]
qOCA04.1	Aradu.A04	Aradu.97NYQ	4649662-4650219	N/A				uncharacterized protein LOC102668618 [Glycine max]
qOCA04.1	Aradu.A04	Aradu.KY87Q	4683134-4684846	Sub B				AUTOPHAGY 8E
qOCA04.1	Aradu.A04	Aradu.R54DE	4685338-4686848	N/A				uncharacterized protein LOC102664518 isoform X2 [Glycine max]
qOCA04.1	Aradu.A04	Aradu.5MM8H	4688519-4690520	N/A				Ankyrin repeat family protein
qOCA04.1	Aradu.A04	Aradu.8V76K	4693051-4696279	Sub C				putative lactoylglutathione lyase-like isoform X3 [Glycine max]
qOCA04.1	Aradu.A04	Aradu.2I32N	4711912-4714668	Sub D				Adenylyl-sulfate reductase n=3 Tax=Solanaceae RepID=Q672Q8_SOLLC
qOCA04.1	Aradu.A04	Aradu.F0Y0D	4719025-4722569	Sub C				glucan endo-1,3-beta-glucosidase 3-like [Glycine max]
qOCA04.1	Aradu.A04	Aradu.BU1C4	4723796-4726682	N/A	Upregulated			L-ascorbate oxidase homolog [Glycine max]
qOCA04.1	Aradu.A04	Aradu.1LK5M	4743096-4743700	N/A				Ethylene-responsive element binding factor 4 n=1 Tax=Arachis hypogaea RepID=K0FBW3_ARAHY
qOCA04.1	Aradu.A04	Aradu.EW7VN	4748211-4751004	N/A	Downregulated		G2-like	putative Myb family transcription factor At1g14600-like isoform X2 [Glycine max]
qOCA04.1	Aradu.A04	Aradu.U7A5U	4761572-4764383	Sub A				Glycine cleavage T-protein family
qOCA04.1	Aradu.A04	Aradu.S1SNW	4761588-4767659	Sub A				Dihydrolipoyllysine-residue succinyltransferase component of 2-oxoglutarate dehydrogenase complex n=3 Tax=Papilionoideae RepID=G7K3L9_MEDTR
qOCA04.1	Aradu.A04	Aradu.ZU011	4776903-4780791	N/A				F-box plant-like protein, putative
qOCA04.1	Aradu.A04	Aradu.42E7V	4781102-4789516	N/A				F-box plant-like protein, putative
qOCA04.1	Aradu.A04	Aradu.IMH3N	4800808-4803641	Sub A	Downregulated			Peroxisomal membrane 22 kDa (Mpv17/PMP22) family protein
qOCA04.1	Aradu.A04	Aradu.P9SPT	4805165-4806428	Sub B				F-box plant-like protein, putative
qOCA04.1	Aradu.A04	Aradu.63EET	4807273-4809824	N/A				B-cell receptor-associated 31-like
qOCA04.1	Aradu.A04	Aradu.934TY	4811324-4812552	Sub A				Protein kinase superfamily protein
qOCA04.1	Aradu.A04	Aradu.QSH92	4830591-4833624	Sub B				aspartic proteinase A1
qOCA04.1	Aradu.A04	Aradu.VSA8A	4841816-4843992	Sub B			WRKY	WRKY family transcription factor
qOCA04.1	Aradu.A04	Aradu.756NB	4877236-4892358	N/A				zinc finger MYM-type protein 1-like [Glycine max]
qOCA04.1	Aradu.A04	Aradu.52L7X	4900608-4902503	N/A	Upregulated			wall-associated receptor kinase 3-like [Glycine max]
qOCA04.1	Aradu.A04	Aradu.ICY54	4902250-4902612	N/A				Stigma-specific Stig1 family protein
qOCA04.1	Aradu.A04	Aradu.81KD9	4910398-4910814	Sub B				Stigma-specific Stig1 family protein
qOCA04.1	Aradu.A04	Aradu.K3KYD	4920685-4923467	N/A				Proline synthetase co-transcribed bacterial homolog protein n=5 Tax=Salmoninae RepID=B5X4B5_SALSA
qOCA04.1	Aradu.A04	Aradu.U84CT	4933312-4935690	N/A				Pentatricopeptide repeat (PPR) superfamily protein
qOCA04.1	Aradu.A04	Aradu.77GNE	4936693-4937852	N/A	Upregulated			Protein of unknown function (DUF1068)
qOCA04.1	Aradu.A04	Aradu.M8KJJ	4938109-4943149	Sub C				Core-2/I-branching beta-1,6-N-acetylglucosaminyltransferase family protein
qOCA04.1	Aradu.A04	Aradu.NZX3E	4945528-4945826	N/A				uncharacterized protein LOC100799346 isoform X4 [Glycine max]
qOCA04.1	Aradu.A04	Aradu.FVV4I	4952435-4958898	Sub B				receptor-like protein kinase 1
qOCA04.1	Aradu.A04	Aradu.TU85X	4965290-4966118	N/A				Unknown protein
qOCA04.1	Aradu.A04	Aradu.YC8RE	4998201-4998887	N/A				Unknown protein
qOCA04.1	Aradu.A04	Aradu.G3EVT	5010010-5010568	Sub D				Unknown protein
qOCA04.1	Aradu.A04	Aradu.M9FCM	5024035-5025626	N/A				serine/threonine-protein phosphatase 7 long form homolog [Glycine max]
qOCA04.1	Aradu.A04	Aradu.E8VD0	5052589-5057070	N/A				RING finger protein 38-like isoform X2 [Glycine max]
qOCA04.1	Aradu.A04	Aradu.EG5ES	5080399-5085465	Sub C				Protein kinase superfamily protein
qOCA04.1	Aradu.A04	Aradu.I0PYY	5086060-5089988	N/A				Ribosomal protein L4/L1 family
qOCA04.1	Aradu.A04	Aradu.S7JJM	5091852-5096067	Sub D			TALE	homeobox protein knotted-1-like 2-like [Glycine max]
qOCA04.1	Aradu.A04	Aradu.HY69I	5103174-5104602	N/A				Pentatricopeptide repeat (PPR-like) superfamily protein
qOCA04.1	Aradu.A04	Aradu.HJI9Q	5114903-5117779	Sub C				UBX domain-containing protein
qOCA04.1	Aradu.A04	Aradu.BY3LD	5120939-5127469	Sub C				ATPase family AAA domain-containing protein 1-like [Glycine max]
qOCA04.1	Aradu.A04	Aradu.LFL4V	5138213-5139178	Sub C				dual specificity protein kinase shkD-like [Glycine max]
qOCA04.1	Aradu.A04	Aradu.CTJ5Z	5142482-5147392	N/A				diphosphate--fructose-6-phosphate 1-phosphotransferase n=1 Tax=Proteiniphilum acetatigenes RepID=UPI0003652DBE
qOCA04.1	Aradu.A04	Aradu.N57Z8	5197724-5198047	N/A				Unknown protein
qOCA04.1	Aradu.A04	Aradu.TND5C	5205553-5218052	N/A		Aromatic Suberin Synthesis		Disease resistance-responsive (dirigent-like protein) family protein
qOCA04.1	Aradu.A04	Aradu.QW43Y	5208584-5210302	N/A				stromal cell-derived factor-like protein
qOCA04.1	Aradu.A04	Aradu.Y3XCY	5211053-5211782	N/A				Unknown protein
qOCA04.1	Aradu.A04	Aradu.2Z73U	5218062-5224315	N/A				Disease resistance-responsive (dirigent-like protein) family protein
qOCA04.1	Aradu.A04	Aradu.XCN48	5224319-5224722	N/A				Disease resistance-responsive (dirigent-like protein) family protein
qOCA04.1	Aradu.A04	Aradu.C4MV9	5227893-5231550	N/A				Disease resistance-responsive (dirigent-like protein) family protein
qOCA04.1	Aradu.A04	Aradu.R5QMA	5244261-5248117	N/A				diphosphate--fructose-6-phosphate 1-phosphotransferase n=1 Tax=Proteiniphilum acetatigenes RepID=UPI0003652DBE
qOCA04.1	Aradu.A04	Aradu.T7V15	5250373-5255107	Sub C				diphosphate--fructose-6-phosphate 1-phosphotransferase n=1 Tax=Proteiniphilum acetatigenes RepID=UPI0003652DBE
qOCA04.1	Aradu.A04	Aradu.0ZY8C	5255395-5259526	N/A				ankyrin repeat-containing protein At5g02620-like isoform X2 [Glycine max]
qOCA04.1	Aradu.A04	Aradu.M2NRW	5260083-5262413	Sub A		lipid related		Plastid-lipid associated protein PAP / fibrillin family protein
qOCA04.1	Aradu.A04	Aradu.9VN8Q	5267087-5269013	N/A				E3 ubiquitin-protein ligase n=5 Tax=Solanum RepID=M1BDZ1_SOLTU
qOCA04.1	Aradu.A04	Aradu.6E5C6	5269828-5272434	N/A				Unknown protein
qOCA04.1	Aradu.A04	Aradu.YYR5S	5273216-5275950	N/A				protein FAR1-RELATED SEQUENCE 6-like isoform X2 [Glycine max]
qOCA04.1	Aradu.A04	Aradu.483IH	5277467-5279460	N/A				Unknown protein
qOCA04.1	Aradu.A04	Aradu.NW834	5285008-5285706	Sub B				RING/U-box superfamily protein
qOCA04.1	Aradu.A04	Aradu.K7VBW	5303931-5305684	Sub B				1-aminocyclopropane-1-carboxylate oxidase
qOCA04.1	Aradu.A04	Aradu.9L9TA	5321190-5323471	Sub B	Upregulated			Tyrosine phosphatase family protein
qOCA04.1	Aradu.A04	Aradu.UK4BE	5324732-5328642	Sub B				Alternative oxidase family protein
qOCA04.1	Aradu.A04	Aradu.P7UA8	5332255-5334576	N/A				F-box/LRR-repeat protein 4-like isoform X2 [Glycine max]
qOCA04.1	Aradu.A04	Aradu.S8QFF	5360265-5361786	Sub A				Unknown protein
qOCA04.1	Aradu.A04	Aradu.IY1LP	5363391-5366627	Sub B				extracellular ligand-gated ion channel protein
qOCA04.1	Aradu.A04	Aradu.N2LUB	5367208-5368267	N/A				RPM1 interacting protein 4
qOCA04.1	Aradu.A04	Aradu.Y7IE8	5372133-5376424	Sub A				calcium-binding EF hand protein
qOCA04.1	Aradu.A04	Aradu.15QSN	5378409-5380628	N/A				short-chain dehydrogenase-reductase B
qOCA04.1	Aradu.A04	Aradu.VS58R	5380015-5384204	Sub D				uncharacterized membrane protein At1g16860-like isoform X2 [Glycine max]
qOCA04.1	Aradu.A04	Aradu.5BK9D	5431058-5433961	N/A				serine/threonine-protein phosphatase 7 long form homolog [Glycine max]
qOCA04.1	Aradu.A04	Aradu.KY0UG	5455803-5456450	Sub C				unknown protein
qOCA04.1	Aradu.A04	Aradu.KZ75F	5464319-5467605	Sub D		Lipid Signaling		acyl-protein thioesterase, putative
qOCA04.1	Aradu.A04	Aradu.7SV97	5471863-5474933	Sub B				mitochondrial pyruvate carrier 1-like isoform X3 [Glycine max]
qOCA04.1	Aradu.A04	Aradu.T7Z5L	5475459-5477635	Sub C				unknown protein
qOCA04.1	Aradu.A04	Aradu.EVW0U	5481561-5482936	N/A				Protein of unknown function (DUF506)
qOCA04.1	Aradu.A04	Aradu.G65BN	5523641-5525241	N/A				Protein of unknown function (DUF506)
qOCA04.1	Aradu.A04	Aradu.6W9YP	5532515-5535977	N/A		Sphingolipid Synthesis		alkaline phytoceramidase
qOCA04.1	Aradu.A04	Aradu.Q8U49	5538767-5543953	Sub C		Eukaryotic Phospholipid Synthesis		Phosphatidate cytidylyltransferase family protein
qOCA04.1	Aradu.A04	Aradu.R9QX8	5545399-5547469	N/A				myosin-1-like isoform X3 [Glycine max]
qOCA04.1	Aradu.A04	Aradu.AZ422	5552999-5558906	N/A				blue copper-like protein
qOCA04.1	Aradu.A04	Aradu.34VYW	5559871-5563660	Sub D				transcription initiation factor IIF subunit alpha
qOCA04.1	Aradu.A04	Aradu.55FFX	5567236-5570471	N/A		Eukaryotic Phospholipid Synthesis		ubiquitin protein ligase 5
qOCA04.1	Aradu.A04	Aradu.EWZ0P	5577344-5578956	N/A	Upregulated			early nodulin-like protein 2
qOCA04.1	Aradu.A04	Aradu.IV8ME	5579413-5582960	Sub C				transcription initiation factor IIF subunit alpha
qOCA04.1	Aradu.A04	Aradu.NGG06	5606229-5610544	Sub D				transcription initiation factor IIF subunit alpha
qOCA04.1	Aradu.A04	Aradu.TKT5W	5614387-5616931	N/A				replication factor-A carboxy-terminal domain protein
qOCA04.1	Aradu.A04	Aradu.M5CVM	5645418-5649640	Sub C				fumarylacetoacetase, putative
qOCA04.1	Aradu.A04	Aradu.F7Z4Y	5651043-5651600	Sub C				BAG family molecular chaperone regulator 5
qOCA04.1	Aradu.A04	Aradu.JV05Y	5651930-5652241	Sub C				unknown protein
qOCA04.1	Aradu.A04	Aradu.U6GS5	5652063-5653633	Sub B				Unknown protein
qOCA04.1	Aradu.A04	Aradu.D8YGQ	5652756-5654098	Sub B		Cuticular Wax Synthesis		MBOAT (membrane bound O-acyl transferase) family protein
qOCA04.1	Aradu.A04	Aradu.7P5YA	5657483-5659730	Sub A				rho GDP-dissociation inhibitor 1-like [Glycine max]
qOCA04.1	Aradu.A04	Aradu.WB5Q0	5664372-5666072	N/A				Nuclear transport factor 2 (NTF2) family protein
qOCA04.1	Aradu.A04	Aradu.U97E0	5666851-5668751	N/A				serine/threonine-protein phosphatase 7 long form homolog [Glycine max]
qOCA04.1	Aradu.A04	Aradu.50FPJ	5687834-5694386	Sub B				ubiquitin protein ligase 5
qOCA04.1	Aradu.A04	Aradu.GJ34Y	5697921-5698212	N/A				nuclear transport factor 2A
qOCA04.1	Aradu.A04	Aradu.E1VV0	5712873-5715200	N/A				uncharacterized protein LOC100797259 isoform X4 [Glycine max]
qOCA04.1	Aradu.A04	Aradu.0BL9G	5717073-5718146	N/A				serine/threonine-protein phosphatase 7 long form homolog [Glycine max]
qOCA04.1	Aradu.A04	Aradu.H642L	5723613-5727257	Sub B				tonoplast dicarboxylate transporter-like [Glycine max]
qOCA04.1	Aradu.A04	Aradu.VX30A	5735308-5735658	Sub B				cysteine proteinase inhibitor 1 [Glycine max]
qOCA04.1	Aradu.A04	Aradu.GP33T	5737154-5737507	N/A				cysteine proteinase inhibitor 5 [Glycine max]
qOCA04.1	Aradu.A04	Aradu.4W3J6	5750969-5759252	N/A				Unknown protein
qOCA04.1	Aradu.A04	Aradu.V912X	5762304-5762681	Sub B				cysteine proteinase inhibitor 1 [Glycine max]
qOCA04.1	Aradu.A04	Aradu.ZHA2L	5811062-5811358	Sub B				cysteine proteinase inhibitor 5
qOCA04.1	Aradu.A04	Aradu.XE8IM	5822572-5823194	N/A				Unknown protein
qOCA04.1	Aradu.A04	Aradu.E9CGG	5825959-5826815	N/A				Unknown protein
qOCA04.1	Aradu.A04	Aradu.SWX32	5836154-5837562	N/A				Unknown protein
qOCA04.1	Aradu.A04	Aradu.4LF25	5866878-5867561	N/A				uncharacterized protein LOC100794406 isoform X5 [Glycine max]
qOCA04.1	Aradu.A04	Aradu.96H72	5870356-5875626	N/A				uncharacterized protein LOC100778822 isoform X6 [Glycine max]
qOCA04.1	Aradu.A04	Aradu.X6KFI	5907204-5907611	Sub B				cysteine proteinase inhibitor 5-like [Glycine max]
qOCA04.1	Aradu.A04	Aradu.BK2WA	5928585-5930951	N/A				UTP-glucose-1-phosphate uridylyltransferase
qOCA04.1	Aradu.A04	Aradu.X7LLL	5991880-5992333	N/A				uncharacterized protein LOC102660405 [Glycine max]
qOCA04.1	Aradu.A04	Aradu.W1AF4	6015916-6016278	Sub B				cysteine proteinase inhibitor 5-like [Glycine max]
qOCA04.1	Aradu.A04	Aradu.TB2PX	6030396-6031064	N/A				FAR1 DNA-binding domain protein
qOCA04.1	Aradu.A04	Aradu.ZSQ2M	6038782-6039583	N/A				uncharacterized protein LOC102660405 [Glycine max]
qOCA04.1	Aradu.A04	Aradu.207FM	6044555-6044884	Sub B				cysteine proteinase inhibitor 5-like [Glycine max]
qOCA04.1	Aradu.A04	Aradu.8ML5D	6069808-6078617	Sub D				Inositol monophosphatase family protein
qOCA04.1	Aradu.A04	Aradu.T52CY	6079215-6081261	Sub B				Auxin-responsive family protein
qOCA05.1	Aradu.A05	Aradu.P9Z3S	101996033-101997904	N/A				serine/threonine-protein phosphatase 7 long form homolog [Glycine max]
qOCA05.1	Aradu.A05	Aradu.WP91H	102001630-102004274	Sub B				B12D protein
qOCA05.1	Aradu.A05	Aradu.PJ32C	102016916-102019311	N/A				response regulator 5
qOCA05.1	Aradu.A05	Aradu.W3KTW	102030636-102033297	N/A				formin 8
qOCA05.1	Aradu.A05	Aradu.XN89H	102045059-102047490	Sub C		Lipase		enhanced disease susceptibility protein
qOCA05.1	Aradu.A05	Aradu.3JM3M	102048400-102048873	N/A				Unknown protein
qOCA05.1	Aradu.A05	Aradu.TNP6E	102063043-102066207	Sub B		Lipase		enhanced disease susceptibility protein
qOCA05.1	Aradu.A05	Aradu.YVW15	102067638-102071088	Sub B		Lipase		enhanced disease susceptibility protein
qOCA05.1	Aradu.A05	Aradu.E3SP0	102081214-102084951	Sub A				microtubule-associated protein TORTIFOLIA1-like isoform X2 [Glycine max]
qOCA05.1	Aradu.A05	Aradu.TLD4K	102087080-102089876	N/A				Unknown protein
qOCA05.1	Aradu.A05	Aradu.SPS87	102104367-102108941	Sub C				polynucleotide 5'-hydroxyl-kinase NOL9-like isoform X2 [Glycine max]
qOCA05.1	Aradu.A05	Aradu.ZV9WQ	102113474-102122041	Sub D				lysine-specific histone demethylase 1 homolog 3-like [Glycine max]
qOCA05.1	Aradu.A05	Aradu.V9VCU	102129006-102130767	N/A				Dynein light chain type 1 family protein
qOCA05.1	Aradu.A05	Aradu.TL04A	102133928-102135401	N/A				serine/threonine-protein phosphatase 7 long form homolog [Glycine max]
qOCA05.1	Aradu.A05	Aradu.Z6PX5	102157923-102160424	Sub C				uncharacterized protein LOC100777249 isoform X1 [Glycine max]
qOCA05.1	Aradu.A05	Aradu.PJ07U	102179642-102182553	Sub D			MYB_related	MYB transcription factor MYB64 [Glycine max]
qOCA05.1	Aradu.A05	Aradu.89A2H	102212711-102213776	N/A				Unknown protein
qOCA05.1	Aradu.A05	Aradu.47HWK	102229307-102232840	Sub B				probable beta-1,3-galactosyltransferase 19-like [Glycine max]
qOCA05.1	Aradu.A05	Aradu.7R7P7	102259257-102267677	N/A				aminoacyl-tRNA synthetase
qOCA05.1	Aradu.A05	Aradu.TSW1P	102277852-102284071	N/A				HIPL1 protein-like [Glycine max]
qOCA05.1	Aradu.A05	Aradu.QR8IL	102312162-102317857	N/A				uncharacterized protein LOC100782617 isoform X1 [Glycine max]
qOCA05.1	Aradu.A05	Aradu.11B8F	102318064-102321243	Sub D				polycomb group protein FERTILIZATION-INDEPENDENT ENDOSPERM-like [Glycine max]
qOCA05.1	Aradu.A05	Aradu.7VI9W	102323629-102333165	Sub D				Pentatricopeptide repeat (PPR) superfamily protein
qOCA05.1	Aradu.A05	Aradu.L0BQ6	102338452-102347050	Sub D				RNA polymerase I specific transcription initiation factor RRN3 protein
qOCA05.1	Aradu.A05	Aradu.5U8HG	102355301-102361601	Sub C				Phosphoglucomutase/phosphomannomutase family protein
qOCA05.1	Aradu.A05	Aradu.M1TDE	102372608-102379744	Sub D				Aspartate--tRNA ligase n=2 Tax=Synechococcus RepID=Q0I681_SYNS3
qOCA05.1	Aradu.A05	Aradu.SW45G	102387949-102400073	Sub B				Nodulin-like / Major Facilitator Superfamily protein
qOCA05.1	Aradu.A05	Aradu.1F1XW	102434191-102439402	Sub C				calcium-dependent protein kinase 1
qOCA05.1	Aradu.A05	Aradu.NCP7U	102446940-102451023	Sub D				gamma-irradiation and mitomycin c induced 1
qOCA05.1	Aradu.A05	Aradu.810UH	102463131-102467943	Sub C	Downregulated			DNAJ homologue 2
qOCA05.1	Aradu.A05	Aradu.T8IMJ	102469921-102476840	N/A				receptor-like kinase 1
qOCA05.1	Aradu.A05	Aradu.H8JMX	102496988-102497649	N/A				short-chain dehydrogenase/reductase
qOCA05.1	Aradu.A05	Aradu.GAZ1G	102506536-102515922	N/A				short-chain dehydrogenase-reductase B
qOCA05.1	Aradu.A05	Aradu.J5JED	102516365-102517281	N/A				Unknown protein
qOCA05.1	Aradu.A05	Aradu.8MY8E	102519923-102524292	N/A				proteasome activator complex subunit-like protein
qOCA05.1	Aradu.A05	Aradu.1DA21	102530232-102531235	Sub A				uncharacterized protein LOC100816458 isoform X2 [Glycine max]
qOCA05.1	Aradu.A05	Aradu.Z5YB0	102534339-102536337	N/A	Downregulated			mitochondrial outer membrane protein porin 1-like [Glycine max]
qOCA05.1	Aradu.A05	Aradu.BS6FB	102551598-102554798	N/A				Unknown protein
qOCA05.1	Aradu.A05	Aradu.JAZ9L	102567069-102573318	Sub C				ATP-binding ABC transporter
qOCA05.1	Aradu.A05	Aradu.L1NUT	102581490-102582074	N/A				Unknown protein
qOCA05.1	Aradu.A05	Aradu.08GEE	102592581-102601349	Sub B	Downregulated			ATP-binding ABC transporter
qOCA05.1	Aradu.A05	Aradu.GI8KH	102603274-102606219	N/A				receptor-like protein kinase 1
qOCA08.1	Aradu.A08	Aradu.012LD	42536231-42538413	N/A				Oxidoreductase family protein
qOCA08.1	Aradu.A08	Aradu.068N6	41944780-41947234	N/A				protein FAR1-RELATED SEQUENCE 5-like [Glycine max]
qOCA08.1	Aradu.A08	Aradu.0CQ2X	42446575-42454884	Sub C				WD repeat-containing protein 13-like [Glycine max]
qOCA08.1	Aradu.A08	Aradu.18237	42555253-42557016	N/A				Unknown protein
qOCA08.1	Aradu.A08	Aradu.1B3IN	42240086-42242169	Sub A				proline-rich protein 4-like [Glycine max]
qOCA08.1	Aradu.A08	Aradu.1F2UP	42260031-42263666	N/A	Downregulated			Flavin-binding monooxygenase family protein
qOCA08.1	Aradu.A08	Aradu.22F8R	41961042-41963043	N/A				Pentatricopeptide repeat (PPR) superfamily protein
qOCA08.1	Aradu.A08	Aradu.23XWK	42149995-42153194	Sub B				annexin 8
qOCA08.1	Aradu.A08	Aradu.3EL3I	41913496-41917882	Sub B		Triacylglycerol Biosynthesis		choline kinase 1
qOCA08.1	Aradu.A08	Aradu.3L1J2	42117494-42120398	Sub C				cysteine proteinase inhibitor [Glycine max]
qOCA08.1	Aradu.A08	Aradu.4J11T	42199751-42205478	N/A				annexin 3
qOCA08.1	Aradu.A08	Aradu.50UTF	42676554-42678418	Sub C				unknown protein
qOCA08.1	Aradu.A08	Aradu.64XUQ	42489218-42490642	N/A				E3 ubiquitin-protein ligase n=5 Tax=Solanum RepID=M1BDZ1_SOLTU
qOCA08.1	Aradu.A08	Aradu.67PUF	42434274-42442388	Sub D				RNA-binding protein 28-like isoform X2 [Glycine max]
qOCA08.1	Aradu.A08	Aradu.82VY6	42608557-42617904	Sub D				structural maintenance of chromosomes 2
qOCA08.1	Aradu.A08	Aradu.B46IG	41983000-41989070	Sub C				pre-mRNA-splicing factor cwc22, putative
qOCA08.1	Aradu.A08	Aradu.BX3KE	42380002-42386016	Sub C				SUMO-activating enzyme 2
qOCA08.1	Aradu.A08	Aradu.D7VM0	42475733-42478448	N/A				Unknown protein
qOCA08.1	Aradu.A08	Aradu.DSP6Q	42540030-42540838	N/A				laccase 12
qOCA08.1	Aradu.A08	Aradu.E58SH	42410702-42418409	Sub D				chromodomain-helicase-DNA-binding protein 1-like isoform X2 [Glycine max]
qOCA08.1	Aradu.A08	Aradu.EFD6S	42578175-42581534	N/A				Unknown protein
qOCA08.1	Aradu.A08	Aradu.F5MYE	42160555-42163210	N/A				Unknown protein
qOCA08.1	Aradu.A08	Aradu.FRP5A	42328944-42330861	Sub D				Unknown protein
qOCA08.1	Aradu.A08	Aradu.FSK1B	42587909-42594112	N/A				chloroplastic group IIA intron splicing facilitator CRS1, chloroplastic-like [Glycine max]
qOCA08.1	Aradu.A08	Aradu.G32CD	42492569-42494401	N/A				Ulp1 protease family C-terminal catalytic domain containing protein n=1 Tax=Medicago truncatula RepID=G7L5H3_MEDTR
qOCA08.1	Aradu.A08	Aradu.GM5S2	42323649-42326290	Sub B				UDP-Glycosyltransferase superfamily protein
qOCA08.1	Aradu.A08	Aradu.H21KL	42661972-42665586	Sub C				TATA binding protein 2
qOCA08.1	Aradu.A08	Aradu.H7DQX	41935019-41942426	Sub D				Tubulin-specific chaperone E n=2 Tax=Andropogoneae RepID=B6UIP3_MAIZE
qOCA08.1	Aradu.A08	Aradu.HTT6Y	42024566-42026033	N/A				Unknown protein
qOCA08.1	Aradu.A08	Aradu.I5YUI	42532677-42534913	N/A				integral membrane protein, putative
qOCA08.1	Aradu.A08	Aradu.J2SZY	42074434-42078964	Sub B				nodulin MtN21 /EamA-like transporter family protein
qOCA08.1	Aradu.A08	Aradu.J3REE	42566165-42572285	N/A				chloroplastic group IIA intron splicing facilitator CRS1, chloroplastic-like [Glycine max]
qOCA08.1	Aradu.A08	Aradu.JNA0U	42667638-42673612	Sub D			NF-Y	nuclear transcription factor Y subunit A-1-like isoform X2 [Glycine max]
qOCA08.1	Aradu.A08	Aradu.M369H	42326323-42333414	Sub D				Unknown protein
qOCA08.1	Aradu.A08	Aradu.MT94D	42132574-42134405	N/A				Unknown protein
qOCA08.1	Aradu.A08	Aradu.N8MUP	42206451-42218251	Sub B				annexin 4
qOCA08.1	Aradu.A08	Aradu.P3EPK	42092966-42098531	N/A				microtubule-associated protein 65-5
qOCA08.1	Aradu.A08	Aradu.QU3LC	41958784-41960993	N/A				Pentatricopeptide repeat (PPR) superfamily protein
qOCA08.1	Aradu.A08	Aradu.S0YHI	42123104-42125982	Sub C			NF-Y	nuclear factor Y, subunit C3
qOCA08.1	Aradu.A08	Aradu.S16C5	42227532-42233447	N/A				annexin 3
qOCA08.1	Aradu.A08	Aradu.VG3TY	42337620-42344510	Sub B				DNAJ heat shock N-terminal domain-containing protein
qOCA08.1	Aradu.A08	Aradu.VWM5Q	41908867-41912243	Sub A				proline-rich family protein
qOCA08.1	Aradu.A08	Aradu.VZ1DU	41948553-41952380	N/A				Ulp1 protease family, carboxy-terminal domain protein
qOCA08.1	Aradu.A08	Aradu.WF9M3	42627491-42635311	Sub A				carotenoid cleavage dioxygenase 1
qOCA08.1	Aradu.A08	Aradu.X4X5G	42499583-42501355	N/A				Unknown protein
qOCA08.1	Aradu.A08	Aradu.XAF73	42300355-42301994	Sub B				Unknown protein
qOCA08.1	Aradu.A08	Aradu.XD7VB	42251578-42253253	Sub A				proline-rich protein 4-like [Glycine max]
qOCA08.1	Aradu.A08	Aradu.ZC86K	42183106-42193982	Sub C				homogentisate phytyltransferase 1
qOCA08.1	Aradu.A08	Aradu.ZRL0U	42491330-42492226	N/A				Unknown protein
qOCA08.2	Aradu.A08	Aradu.4XL1L	40315035-40329268	N/A				homogentisate phytyltransferase 1
qOCA08.2	Aradu.A08	Aradu.D1CF5	40332695-40339230	Sub C				homogentisate phytyltransferase 1
qOCA08.2	Aradu.A08	Aradu.MSJ8D	40350234-40356980	N/A				homogentisate phytyltransferase 1
qOCA08.2	Aradu.A08	Aradu.A4NIY	40375517-40377858	N/A				Unknown protein
qOCA08.2	Aradu.A08	Aradu.M3CK1	40384755-40394965	N/A				homogentisate phytyltransferase 1
qOCA08.2	Aradu.A08	Aradu.S4S1K	40441154-40447241	N/A				homogentisate phytyltransferase 1
qOCA08.2	Aradu.A08	Aradu.Z54PV	40553951-40556806	N/A				Unknown protein
qOCA08.2	Aradu.A08	Aradu.02ZGN	40562253-40564758	Sub D				SWIM zinc finger family protein
qOCA08.2	Aradu.A08	Aradu.YJ8HP	40564761-40568398	N/A				SWIM zinc finger family protein
qOCA08.2	Aradu.A08	Aradu.00U6W	40593542-40598205	Sub B				type I inositol 1,4,5-trisphosphate 5-phosphatase CVP2-like [Glycine max]
qOCA08.2	Aradu.A08	Aradu.U2C77	40611867-40620693	N/A				FAD/NAD(P)-binding oxidoreductase family protein
qOCA08.2	Aradu.A08	Aradu.IC00B	40625456-40628399	Sub C				Sec14p-like phosphatidylinositol transfer family protein
qOCB05.1	Araip.B05	Araip.VXX40	7639239-7639511	Sub B				ethylene-responsive transcription factor RAP2-10 [Glycine max]
qOCB05.1	Araip.B05	Araip.1309E	7640805-7644432	Sub A				CBS domain-containing protein CBSX1, chloroplastic [Glycine max]
qOCB05.1	Araip.B05	Araip.MAL00	7685245-7687553	Sub D			AP2	ethylene-responsive transcription factor 7-like [Glycine max]
qOCB05.1	Araip.B05	Araip.SGQ01	7737997-7743505	Sub A				filament-like plant protein 7-like isoform X1 [Glycine max]
qOCB05.1	Araip.B05	Araip.S81WY	7743529-7745916	Sub D				unknown protein
qOCB05.1	Araip.B05	Araip.XMV4P	7761371-7762302	N/A				Unknown protein
qOCB05.1	Araip.B05	Araip.E2AVB	7765062-7770653	Sub B	Upregulated	Cutin Synthesis		HXXXD-type acyl-transferase family protein
qOCB05.1	Araip.B05	Araip.IQ2QT	7830067-7831380	Sub D	Upregulated	Cutin Synthesis		HXXXD-type acyl-transferase family protein
qOCB05.1	Araip.B05	Araip.9DU11	7841649-7847966	Sub D				histone-lysine N-methyltransferase
qOCB05.1	Araip.B05	Araip.7P4Z5	7848500-7852387	N/A		Plastidial Glycerolipid, Galactolipid and Sulfolipid Synthesis		PI-PLC X domain-containing protein At5g67130-like [Glycine max]
qOCB05.1	Araip.B05	Araip.5V5V3	7852641-7854740	Sub B				F-box family protein
qOCB05.1	Araip.B05	Araip.ZW0QJ	7901488-7901914	N/A				uncharacterized protein LOC100776940 isoform X3 [Glycine max]
qOCB05.1	Araip.B05	Araip.W6PAP	7904142-7904794	N/A				GRF zinc finger protein
qOCB05.1	Araip.B05	Araip.MKS2J	7929823-7932943	N/A				RING finger protein 38-like isoform X2 [Glycine max]
qOCB05.1	Araip.B05	Araip.3NG20	7952107-7952451	N/A				Unknown protein
qOCB05.1	Araip.B05	Araip.KLW73	7983079-7987100	N/A				RING finger protein 38-like isoform X2 [Glycine max]
qOCB05.1	Araip.B05	Araip.WKT96	7997764-7998530	N/A				uncharacterized protein At1g04910-like isoform X2 [Glycine max]
qOCB05.1	Araip.B05	Araip.ZY86Z	8024987-8027059	Sub B				protein YLS9 [Glycine max]
qOCB05.1	Araip.B05	Araip.SL0IV	8084302-8088655	N/A	Downregulated			RING finger protein 38-like isoform X2 [Glycine max]
qOCB05.1	Araip.B05	Araip.IBY8N	8134165-8137390	Sub C			bHLH	transcription factor SPATULA-like [Glycine max]
qOCB05.1	Araip.B05	Araip.Q3CU1	8161038-8166882	Sub B				nicotinate phosphoribosyltransferase 1
qOCB05.1	Araip.B05	Araip.GZK3F	8164663-8179010	Sub D				DNA binding
qOCB05.1	Araip.B05	Araip.L9GIV	8180340-8183387	Sub D				Protein kinase superfamily protein
qOCB05.1	Araip.B05	Araip.QGN56	8201657-8202748	N/A				serine/threonine-protein phosphatase 7 long form homolog [Glycine max]
qOCB05.1	Araip.B05	Araip.C6UMI	8206338-8209471	Sub B		Plastidial Glycerolipid, Galactolipid and Sulfolipid Synthesis		PI-PLC X domain-containing protein At5g67130-like [Glycine max]
qOCB05.1	Araip.B05	Araip.E5ASS	8224622-8231538	Sub B	Upregulated			Protein kinase superfamily protein
qOCB05.1	Araip.B05	Araip.P1QB6	8245870-8255377	N/A				putative ubiquitin-like-specific protease 1B-like isoform X2 [Glycine max]
qOCB05.1	Araip.B05	Araip.5M5DL	8279112-8279531	Sub C				ralf-like 34
qOCB05.1	Araip.B05	Araip.AR8NT	8285944-8286786	N/A			bHLH	transcription factor
qOCB05.1	Araip.B05	Araip.YCY7E	8300480-8301341	Sub D				Unknown protein
qOCB05.1	Araip.B05	Araip.8VB8P	8303027-8307334	Sub B	Upregulated	Triacylglycerol Degradation		triacylglycerol lipase-like 1
qOCB05.1	Araip.B05	Araip.BVV1N	8308960-8313292	Sub D				RNA-binding protein 1-like [Glycine max]
qOCB05.1	Araip.B05	Araip.VHL8X	8314564-8316438	Sub D				Remorin family protein
qOCB05.1	Araip.B05	Araip.P4XMZ	8319851-8326075	Sub D				zeaxanthin epoxidase
qOCB05.1	Araip.B05	Araip.F70E1	8343341-8343938	N/A				Zinc finger MYM-type protein n=1 Tax=Medicago truncatula RepID=G7IL73_MEDTR
qOCB05.1	Araip.B05	Araip.MHY8N	8343955-8345500	N/A				zinc finger MYM-type protein 1-like [Glycine max]
qOCB05.1	Araip.B05	Araip.I2AAU	8347032-8347722	N/A				Zinc finger GRF-type protein n=1 Tax=Arachis hypogaea RepID=G0Y6U2_ARAHY
qOCB05.1	Araip.B05	Araip.1P21P	8352599-8353795	Sub C				unknown protein
qOCB05.1	Araip.B05	Araip.Z9A08	8363545-8366942	Sub D				FUNCTIONS IN: molecular_function unknown
qOCB05.1	Araip.B05	Araip.FGY3Y	8373650-8374294	Sub B				Protein of unknown function (DUF1685)
qOCB05.1	Araip.B05	Araip.3Z6US	8395667-8398083	Sub D				hypothetical protein
qOCB05.1	Araip.B05	Araip.90YM8	8412092-8414222	Sub B			HSF	heat shock transcription factor B4
qOCB05.1	Araip.B05	Araip.30W4M	8412431-8412924	Sub B				Unknown protein
qOCB05.1	Araip.B05	Araip.548KF	8428685-8429614	N/A				Protein of unknown function (DUF1191)
qOCB05.1	Araip.B05	Araip.I56T6	8435326-8437599	Sub C				probable calcium-binding protein CML20 [Glycine max]
qOCB05.1	Araip.B05	Araip.J441G	8440364-8440726	N/A				receptor-like kinase, putative
qOCB05.1	Araip.B05	Araip.UIE4G	8440906-8441337	N/A				receptor-like kinase, putative
qOCB05.1	Araip.B05	Araip.CJ6VL	8441377-8442595	N/A				Protein kinase superfamily protein
qOCB05.1	Araip.B05	Araip.K9IZP	8442601-8444277	Sub B				probable calcium-binding protein CML18-like [Glycine max]
qOCB05.1	Araip.B05	Araip.12YZL	8445765-8446795	Sub D				unknown protein
qOCB05.1	Araip.B05	Araip.17JI3	8469998-8471109	N/A				zinc finger MYM-type protein 1-like [Glycine max]
qOCB05.1	Araip.B05	Araip.W3HL3	8475475-8477419	Sub A				Cyclin-dependent kinase inhibitor family protein
qOCB05.1	Araip.B05	Araip.M68GH	8491610-8495077	Sub A				methionine aminopeptidase 1D
qOCB05.1	Araip.B05	Araip.1C4CW	8495344-8497881	Sub B		Lipid Signaling		PATATIN-like protein 4
qOCB05.2	Araip.B05	Araip.N872L	9417538-9419338	N/A				Cytochrome P450 superfamily protein
qOCB05.2	Araip.B05	Araip.XY5R4	9419516-9430559	Sub C				TATA box-binding protein associated factor RNA polymerase I subunit B-like protein
qOCB05.2	Araip.B05	Araip.02WLY	9433674-9434863	N/A				serine/threonine-protein phosphatase 7 long form homolog [Glycine max]
qOCB05.2	Araip.B05	Araip.2714I	9466233-9473016	N/A				Cytochrome P450 superfamily protein
qOCB05.2	Araip.B05	Araip.RXK1S	9482562-9488165	Sub C				Cytochrome P450 superfamily protein
qOCB05.2	Araip.B05	Araip.UT3QL	9506801-9507170	N/A				Unknown protein
qOCB05.2	Araip.B05	Araip.ZA012	9507356-9509361	Sub B				Unknown protein
qOCB05.2	Araip.B05	Araip.WZH2S	9520056-9526137	N/A				serine/threonine-protein phosphatase 7 long form homolog [Glycine max]
qOCB05.2	Araip.B05	Araip.D77W5	9564049-9578556	N/A	Downregulated			Cytochrome P450 superfamily protein
qOCB05.2	Araip.B05	Araip.A242D	9579150-9581129	N/A				Pentatricopeptide repeat (PPR) superfamily protein
qOCB05.2	Araip.B05	Araip.NL2P7	9582248-9584032	N/A				Protein kinase superfamily protein
qOCB05.2	Araip.B05	Araip.1ZJ86	9584286-9586662	Sub C				Protein kinase superfamily protein
qOCB05.2	Araip.B05	Araip.F5941	9592230-9593653	N/A				Pectate lyase family protein
qOCB05.2	Araip.B05	Araip.1Z65W	9594463-9595035	Sub B				probable calcium-binding protein CML41-like [Glycine max]
qOCB05.2	Araip.B05	Araip.MD5X3	9612991-9613897	N/A				Unknown protein
qOCB05.2	Araip.B05	Araip.IA3XR	9619090-9621860	N/A	Upregulated			PQ-loop repeat family protein / transmembrane family protein
qOCB05.2	Araip.B05	Araip.321WW	9625325-9626292	Sub B				probable galacturonosyltransferase-like 1-like [Glycine max]
qOCB05.2	Araip.B05	Araip.Z944X	9667996-9668760	N/A				protein FAR1-RELATED SEQUENCE 5-like [Glycine max]
qOCB05.2	Araip.B05	Araip.S8MSL	9679437-9683326	N/A	Upregulated			Ulp1 protease family, carboxy-terminal domain protein
qOCB05.2	Araip.B05	Araip.57LQ6	9694243-9695028	Sub B				GNS1/SUR4 membrane protein family
qOCB05.2	Araip.B05	Araip.GPD9Z	9714185-9716417	Sub A				Protein of unknown function (DUF607)
qOCB05.2	Araip.B05	Araip.2487W	9719798-9722449	Sub C				Unknown protein
qOCB05.2	Araip.B05	Araip.4R6MD	9733165-9735537	Sub C				Unknown protein
qOCB05.2	Araip.B05	Araip.T2Z8Y	9744389-9745459	Sub D				geranylgeranyl pyrophosphate synthase 1
qOCB05.2	Araip.B05	Araip.LY559	9764397-9767714	Sub B				Ubiquitin-conjugating enzyme family protein
qOCB05.2	Araip.B05	Araip.776WX	9767786-9771463	N/A				uncharacterized protein LOC100812646 isoform X6 [Glycine max]
qOCB05.2	Araip.B05	Araip.2974Q	9815811-9818661	Sub C			BES1	BES1/BZR1 homolog 2
qOCB05.2	Araip.B05	Araip.ZL90G	9850397-9850879	N/A				Unknown protein
qOCB05.2	Araip.B05	Araip.4RS49	9882225-9884769	N/A				Unknown protein
qOCB05.2	Araip.B05	Araip.0Z0A6	9893137-9896706	N/A				Unknown protein
qOCB05.2	Araip.B05	Araip.56ELE	9900350-9901018	Sub A				UDP-glucosyltransferase family protein
qOCB05.2	Araip.B05	Araip.J7S76	9910701-9912250	Sub B				UDP-glucosyltransferase family protein
qOCB05.2	Araip.B05	Araip.XX8XH	9941589-9943155	N/A				Unknown protein
qOCB05.2	Araip.B05	Araip.SH80B	9944349-9945827	Sub C				UDP-Glycosyltransferase superfamily protein
qOCB05.2	Araip.B05	Araip.MP5EW	9970983-9977568	Sub B				Xaa-pro aminopeptidase P
qOCB05.2	Araip.B05	Araip.LE8QH	9978186-9981093	Sub B				Quinone reductase family protein
qOCB05.2	Araip.B05	Araip.J078C	10008258-10009818	N/A				uncharacterized protein LOC100778822 isoform X6 [Glycine max]
qOCB05.2	Araip.B05	Araip.IM1EJ	10017213-10018424	Sub D	Downregulated		HD-ZIP	DNA binding protein n=4 Tax=Andropogoneae RepID=B6SLL1_MAIZE
qOCB05.2	Araip.B05	Araip.I5D0R	10025347-10028865	Sub B			bZIP	TGACG-sequence-specific DNA-binding protein TGA-1B-like [Glycine max]
qOCB05.2	Araip.B05	Araip.QQ0K4	10029111-10032404	Sub C				HVA22-like protein K
qOCB05.2	Araip.B05	Araip.MGW36	10063138-10064989	Sub D	Upregulated			allergen gly M Bd 28 kDa protein
qOCB05.2	Araip.B05	Araip.0KF0L	10066352-10069934	Sub A				probable protein phosphatase 2C 55 isoform X3 [Glycine max]
qOCB05.2	Araip.B05	Araip.6UE4Z	10072039-10075110	Sub C			C2H2	zinc finger protein MAGPIE-like [Glycine max]
qOCB05.2	Araip.B05	Araip.RE496	10091478-10095781	N/A				Unknown protein
qOCB05.2	Araip.B05	Araip.RV2ZZ	10099248-10100592	N/A				Unknown protein
qOCB05.2	Araip.B05	Araip.AK5TZ	10117756-10124955	Sub C				DNA-directed RNA polymerase III subunit RPC5-like protein
qOCB05.2	Araip.B05	Araip.3XJ9M	10145179-10149882	Sub C				Pentatricopeptide repeat (PPR) superfamily protein
qOCB05.2	Araip.B05	Araip.Y0BV6	10150943-10153832	Sub B				Plasma membrane mannitol transporter n=1 Tax=Arachis hypogaea RepID=B2Z3Y4_ARAHY
qOCB05.2	Araip.B05	Araip.Y6U3P	10193058-10196082	Sub B				Plasma membrane mannitol transporter n=1 Tax=Arachis hypogaea RepID=B2Z3Y4_ARAHY
qOCB05.2	Araip.B05	Araip.C6Z2E	10203181-10205149	N/A				Protein of unknown function (DUF620)
qOCB06.1	Araip.B06	Araip.T0DQ5	121985896-121987763	N/A	Upregulated		MYB	myb transcription factor
qOCB06.1	Araip.B06	Araip.207I2	121988846-121990680	N/A				serine/threonine-protein phosphatase 7 long form homolog [Glycine max]
qOCB06.1	Araip.B06	Araip.F05RN	122027030-122028942	N/A				UPF0392 protein RCOM_0530710-like [Glycine max]
qOCB06.1	Araip.B06	Araip.22URS	122087703-122089826	N/A				respiratory burst oxidase homologue D
qOCB06.1	Araip.B06	Araip.FZ21Q	122175868-122177080	N/A				cyclin-dependent kinase B1
qOCB06.1	Araip.B06	Araip.C9EBF	122231077-122234656	N/A				Protein kinase superfamily protein
qOCB06.1	Araip.B06	Araip.BET6I	122334768-122338251	N/A				serine/threonine-protein phosphatase 7 long form homolog [Glycine max]
qOCB06.1	Araip.B06	Araip.B5WS3	122338334-122339843	Sub D		Cuticular Wax Synthesis		Non-specific lipid-transfer protein, putative
qOCB06.1	Araip.B06	Araip.2XK29	122353831-122357187	N/A				Unknown protein
qOCB06.1	Araip.B06	Araip.RYF10	122408721-122412826	Sub B				cystinosin homolog isoform 1 [Glycine max]
qOCB06.1	Araip.B06	Araip.XFW1X	122423117-122425398	Sub B				succinate dehydrogenase [ubiquinone] iron-sulfur subunit
qOCB06.1	Araip.B06	Araip.83G0C	122441390-122441985	N/A				Unknown protein
qOCB06.1	Araip.B06	Araip.Q6WTW	122464494-122469273	N/A				Unknown protein
qOCB06.1	Araip.B06	Araip.IUG52	122477265-122479460	N/A				n=1 Tax=Oryza sativa subsp. japonica RepID=Q7F971_ORYSJ
qOCB06.1	Araip.B06	Araip.P86YJ	122484936-122491655	Sub A				NAD kinase 2
qOCB06.1	Araip.B06	Araip.1AG7I	122509053-122510583	N/A				uncharacterized membrane protein At3g27390-like [Glycine max]
qOCB06.1	Araip.B06	Araip.XZG3N	122510691-122512663	Sub B				ubiquitin-like protein 5
qOCB06.1	Araip.B06	Araip.20XDZ	122521095-122522147	N/A				Unknown protein
qOCB06.1	Araip.B06	Araip.H8E01	122523430-122530015	Sub A				uncharacterized membrane protein At3g27390-like [Glycine max]
qOCB06.1	Araip.B06	Araip.F2EWZ	122558989-122563872	N/A	Downregulated			vacuolar-processing enzyme-like [Glycine max]
qOCB06.1	Araip.B06	Araip.0F3YM	122579375-122585079	Sub C				peptidyl-prolyl cis-trans isomerase E-like protein
qOCB06.1	Araip.B06	Araip.B5NQV	122585991-122587580	N/A				Pectate lyase family protein
qOCB06.1	Araip.B06	Araip.19RI9	122589451-122592340	N/A				2-aminoethanethiol dioxygenase-like [Glycine max]
qOCB06.1	Araip.B06	Araip.G73QT	122592470-122594292	N/A				Protein kinase superfamily protein
qOCB06.1	Araip.B06	Araip.BJZ5H	122657120-122660431	N/A				serine/threonine-protein phosphatase 7 long form homolog [Glycine max]
qOCB06.1	Araip.B06	Araip.W2YGT	122672496-122673088	N/A				Unknown protein
qOCB06.1	Araip.B06	Araip.4W8TG	122696545-122698719	Sub D				zinc finger protein CONSTANS-LIKE 16-like [Glycine max]
qOCB06.1	Araip.B06	Araip.DMW0Y	122703049-122708211	N/A				vacuolar-processing enzyme-like [Glycine max]
qOCB06.1	Araip.B06	Araip.VJN1S	122740641-122743206	Sub D				calcium-dependent protein kinase 20
qOCB06.1	Araip.B06	Araip.E4S3A	122747352-122753598	N/A				vacuolar-processing enzyme-like [Glycine max]
qOCB06.1	Araip.B06	Araip.QLN2V	122766590-122770389	N/A				inner membrane protease ATP23-like protein
qOCB06.1	Araip.B06	Araip.FN4N4	122771735-122772503	N/A				Unknown protein
qOCB06.1	Araip.B06	Araip.N3W37	122780002-122784857	N/A		Triacylglycerol Biosynthesis		NAD-dependent glycerol-3-phosphate dehydrogenase family protein
qOCB06.1	Araip.B06	Araip.IVP6L	122785168-122788789	Sub B				alpha/beta-hydrolase superfamily protein
qOCB06.1	Araip.B06	Araip.FX4SX	122795761-122796156	Sub C				Unknown protein
qOCB06.1	Araip.B06	Araip.NY5B8	122807610-122810165	N/A				Cytochrome P450 superfamily protein
qOCB06.1	Araip.B06	Araip.UEU20	122811685-122812418	N/A				Unknown protein
qOCB06.1	Araip.B06	Araip.54UY1	122839565-122842130	Sub B				GDSL-like Lipase/Acylhydrolase superfamily protein
qOCB06.1	Araip.B06	Araip.U2EMB	122937879-122948068	N/A				Ulp1 protease family, carboxy-terminal domain protein
qOCB06.1	Araip.B06	Araip.BIY7X	122953406-122956314	Sub D				Surfeit locus protein 2 (SURF2)
qOCB06.1	Araip.B06	Araip.UDU9G	122964871-122966708	Sub A				methyltransferase type 11
qOCB06.1	Araip.B06	Araip.DM2H4	122972141-122973926	Sub A				sieve element occlusion protein
qOCB06.1	Araip.B06	Araip.T50EC	122980785-122986371	Sub A				SGF29 tudor-like domain
qOCB06.1	Araip.B06	Araip.A8LAL	122991816-122993394	N/A	Upregulated			sieve element occlusion protein
qOCB06.1	Araip.B06	Araip.Y103W	122999820-123007102	Sub B				SGF29 tudor-like domain
qOCB06.1	Araip.B06	Araip.KSH70	123026351-123031391	N/A				lysine ketoglutarate reductase trans-splicing protein
qOCB06.1	Araip.B06	Araip.9T8RI	123032281-123033115	N/A				Unknown protein
qOCB06.1	Araip.B06	Araip.Z4384	123032925-123033259	N/A				Unknown protein
qOCB06.1	Araip.B06	Araip.7478P	123034625-123043144	N/A				Unknown protein
qOCB06.1	Araip.B06	Araip.4C7BD	123043700-123047845	N/A				DUF223 domain protein
qOCB06.1	Araip.B06	Araip.2L964	123051570-123052065	N/A				Unknown protein
qOCB06.1	Araip.B06	Araip.67R8V	123068424-123072685	Sub C			NAC	NAC domain-containing protein 8-like [Glycine max]
qOCB06.1	Araip.B06	Araip.S2YFU	123076408-123080388	Sub C				4-phosphopantetheine adenylyltransferase
qOCB06.1	Araip.B06	Araip.95Q23	123132650-123134885	Sub A	Downregulated			beta-1,4-N-acetylglucosaminyltransferase family protein
qOCB06.1	Araip.B06	Araip.FL8FH	123135736-123139838	Sub B				D6 protein kinase like 2
qOCB06.1	Araip.B06	Araip.Y0C4V	123158011-123161219	Sub B				F-box/LRR protein
qOCB06.1	Araip.B06	Araip.I6YVE	123201102-123205253	Sub A				Protein phosphatase 2C family protein
qOCB06.1	Araip.B06	Araip.1CY01	123336323-123337129	N/A				uncharacterized protein LOC100778822 isoform X6 [Glycine max]
qOCB06.1	Araip.B06	Araip.HME3E	123366444-123371557	N/A				UDP-glucosyltransferase family protein
qOCB06.1	Araip.B06	Araip.182XT	123372853-123374795	N/A				Uncharacterised protein family (UPF0497)
qOCB06.1	Araip.B06	Araip.RC4R7	123375004-123378429	Sub B			WRKY	WRKY family transcription factor family protein
qOCB06.1	Araip.B06	Araip.QX3BP	123386683-123387734	N/A				serine/threonine-protein phosphatase 7 long form homolog [Glycine max]
qOCB06.1	Araip.B06	Araip.M7N2G	123387743-123388212	N/A				Unknown protein
qOCB06.1	Araip.B06	Araip.3Q02H	123397026-123397652	N/A				thylakoid-bound ascorbate peroxidase
qOCB06.1	Araip.B06	Araip.ZR973	123398894-123400769	N/A				flocculation protein FLO11-like isoform X4 [Glycine max]
qOCB06.1	Araip.B06	Araip.9K3A2	123400641-123403138	N/A				Unknown protein
qOCB06.1	Araip.B06	Araip.Y7ZMT	123407597-123413170	N/A				Unknown protein
qOCB06.1	Araip.B06	Araip.VS5WR	123416457-123423463	N/A				Unknown protein
qOCB06.1	Araip.B06	Araip.87ZS2	123476676-123480963	N/A				endo-1,3
qOCB06.1	Araip.B06	Araip.TS8P6	123486464-123490276	N/A				Unknown protein
qOCB06.1	Araip.B06	Araip.1409G	123495959-123503793	Sub D				WD repeat-containing protein 5-like [Glycine max]
qOCB06.1	Araip.B06	Araip.NYT7M	123519564-123523436	N/A				nitrate transporter 2.2
qOCB06.1	Araip.B06	Araip.U2282	123523805-123526577	N/A				Chaperone DnaJ-domain superfamily protein
qOCB06.1	Araip.B06	Araip.IQ8UV	123529450-123532160	Sub B				Unknown protein
qOCB06.1	Araip.B06	Araip.8PN72	123543982-123544928	N/A				zinc finger MYM-type protein 1-like [Glycine max]
qOCB06.1	Araip.B06	Araip.DU0UV	123544965-123546108	N/A				zinc finger MYM-type protein 1-like [Glycine max]
qOCB06.1	Araip.B06	Araip.WL3RD	123562206-123564249	N/A				Unknown protein
qOCB06.1	Araip.B06	Araip.BQN0K	123564087-123567665	N/A				protein FAR1-RELATED SEQUENCE 6-like isoform X2 [Glycine max]
qOCB06.1	Araip.B06	Araip.C67VJ	123569615-123577734	N/A				ATP-binding
qOCB06.1	Araip.B06	Araip.JW3M4	123589794-123592991	N/A	Downregulated			receptor kinase 2
qOCB06.1	Araip.B06	Araip.6682F	123611373-123615146	N/A				receptor kinase 2
qOCB06.1	Araip.B06	Araip.U7F06	123618058-123621801	Sub B				Glutaredoxin family protein
qOCB06.1	Araip.B06	Araip.C7G4E	123631136-123636745	Sub D				uncharacterized protein LOC100815819 isoform X4 [Glycine max]
qOCB06.1	Araip.B06	Araip.1A9I8	123743201-123751645	N/A			MYB	SWI3, ADA2, N-CoR and tfiiib DNA-binding domain protein
qOCB06.1	Araip.B06	Araip.1F2F6	123752563-123764383	N/A				peptide deformylase 1B
qOCB06.1	Araip.B06	Araip.02677	123775463-123776185	N/A				Unknown protein
qOCB06.1	Araip.B06	Araip.79HSV	123783251-123785199	N/A				Membrane transporter D1 n=3 Tax=Andropogoneae RepID=B6U4Q3_MAIZE
qOCB06.1	Araip.B06	Araip.8CP42	123786075-123793187	N/A				Membrane transporter D1 n=3 Tax=Andropogoneae RepID=B6U4Q3_MAIZE
qOCB06.1	Araip.B06	Araip.SI8I8	123832001-123833825	N/A				Membrane transporter D1 n=3 Tax=Andropogoneae RepID=B6U4Q3_MAIZE
qOCB06.1	Araip.B06	Araip.ALM9L	123875039-123875622	N/A				zinc finger MYM-type protein 1-like [Glycine max]
qOCB06.1	Araip.B06	Araip.T9RSC	123876573-123877038	N/A				inositol transporter 1
qOCB06.1	Araip.B06	Araip.G2YF5	123878273-123880036	N/A				Membrane transporter D1 n=3 Tax=Andropogoneae RepID=B6U4Q3_MAIZE
qOCB06.1	Araip.B06	Araip.M09H5	123897937-123898237	N/A				inositol transporter 1
qOCB06.1	Araip.B06	Araip.P4XV6	123901839-123904223	N/A				Membrane transporter D1 n=3 Tax=Andropogoneae RepID=B6U4Q3_MAIZE
qOCB06.1	Araip.B06	Araip.39BPZ	123941093-123943468	N/A				Membrane transporter D1 n=3 Tax=Andropogoneae RepID=B6U4Q3_MAIZE
a genes were classify into different subgroups (Sub A, B, C, and D) according to cluster analysis of their expression patterns in Fig.S3, N/A denoted genes were not belong to either subgroup due to lower abudnace in 22 tissues (<5 FPKM).
b Upregulated and Downregulated represented genes were expressed higher in high-oil cultivars and low-oil cultivars, respectively. Differential expressed genes between high-oil and low-oil cultivars were detected by Wang et al (2018).

## Sheet: Table S4
Table S4 SNP analysis in the physical interval of qOCA08.1
Position	Xuhua 13 allele	Zhonghua 6 allele	Annotation
41908453	A	G	downstream gene variant | Aradu.VWM5Q
41948371	A	G	downstream gene variant | Aradu.VZ1DU
41993209	A	G	intergeneic region variant | Aradu.B46IG-Aradu.HTT6Y
42011277	A	G	intergeneic region variant | Aradu.B46IG-Aradu.HTT6Y
42062744	A	C	intergeneic region variant | Aradu.HTT6Y-Aradu.J2SZY
42121517	G	T	intergeneic region variant | Aradu.3L1J2-Aradu.S0YHI
42126944	G	A	upstream gene variant | Aradu.S0YHI
42136231	C	T	intergeneic region variant | Aradu.MT94D-Aradu.23XWK
42142065	C	T	intergeneic region variant | Aradu.MT94D-Aradu.23XWK
42142331	A	C	intergeneic region variant | Aradu.MT94D-Aradu.23XWK
42159324	T	C	intergeneic region variant | Aradu.23XWK-Aradu.F5MYE
42159811	C	T	upstream gene variant | Aradu.F5MYE
42169681	T	C	intergeneic region variant | Aradu.F5MYE-Aradu.ZC86K
42169815	G	A	intergeneic region variant | Aradu.F5MYE-Aradu.ZC86K
42170492	T	C	intergeneic region variant | Aradu.F5MYE-Aradu.ZC86K
42174282	C	T	intergeneic region variant | Aradu.F5MYE-Aradu.ZC86K
42195291	G	A	intergeneic region variant | Aradu.ZC86K-Aradu.4J11T
42215657	A	C	intron variant | Aradu.N8MUP
42245652	G	A	intergeneic region variant | Aradu.1B3IN-Aradu.XD7VB
42259959	C	T	upstream gene variant | Aradu.1F2UP
42262253	T	G	intron variant | Aradu.1F2UP
42298374	G	A	intergeneic region variant | Aradu.1F2UP-Aradu.XAF73
42306170	T	G	intergeneic region variant | Aradu.XAF73-Aradu.GM5S2
42308596	C	T	intergeneic region variant | Aradu.XAF73-Aradu.GM5S2
42311505	G	A	intergeneic region variant | Aradu.XAF73-Aradu.GM5S2
42311625	G	A	intergeneic region variant | Aradu.XAF73-Aradu.GM5S2
42315083	G	A	intergeneic region variant | Aradu.XAF73-Aradu.GM5S2
42315192	G	A	intergeneic region variant | Aradu.XAF73-Aradu.GM5S2
42334710	A	C	intergeneic region variant | Aradu.FRP5A-Aradu.VG3TY
42348503	C	T	intergeneic region variant | Aradu.VG3TY-Aradu.BX3KE
42353598	T	C	intergeneic region variant | Aradu.VG3TY-Aradu.BX3KE
42355284	C	G	intergeneic region variant | Aradu.VG3TY-Aradu.BX3KE
42426020	A	G	intergeneic region variant | Aradu.E58SH-Aradu.67PUF
42479363	C	T	upastream gene variant | Aradu.D7VM0
42481719	C	T	intergeneic region variant | Aradu.D7VM0-Aradu.64XUQ
42625752	G	A	intergeneic region variant | Aradu.82VY6-Aradu.WF9M3
42636413	T	C	intergeneic region variant | Aradu.WF9M3-Aradu.H21KL
42699662	T	C	intergeneic region variant | Aradu.50UTF-Aradu.LXW3J
downstream indicated SNP was located on the <1 kb downstream of gene
upstream indicated SNP was located on the <1 kb upstream of gene

## Sheet: Table S5
Table S5 Statistical analysis of the phenotypic difference among all three genotypes of AhMXZ190701 and AhEXZ283046
Loci	Year	AA	Aa	aa
AhMXZ190701	2014	48.40%±1.69%a	48.09%±1.44%ab	47.24%±1.67%b
	2015	52.31%±1.67%a	52.01%±1.59%a	51.09%±1.32%b
	2016	50.93%±1.50%a	50.35%±1.32%a	49.25%±1.40%b
	2017	50.54%±1.71%a	49.99%±1.74%ab	49.43%±1.25%b
AhEXZ283046	2014	48.61%±1.45%a	47.23%±1.36%b	47.44%±1.74%b
	2015	52.72%±1.53%a	51.30%±1.45%b	51.12%±1.17%b
	2016	51.03%±1.55%a	49.60%±1.28%b	49.40%±1.31%b
	2017	50.83%±1.57%a	49.39%±1.49%b	49.37%±1.38%b
AA, Aa and aa indicated homozygous allele from Xuhua 13, heterozygous and homozygous allele from Zhonghua 6, respectively.
Within each row, phenotypic values that are not followed by the same lowcase letter were significantly different according to Bonferroni's Multiple Comparison Test at 0.01 level.

## Sheet: Table S6
Table S6 Results of the Statistical statistical analysis of differences of hundred-pod weight and plant height among the three genotypes of AhMXZ190701
Marker	Genotype	WH2014HPW	WH2015HPW	WH2016HPW	HG2O16HPW	WH2014PH	WH2015PH	WH2016PH
AhMXZ190701	AA	190.93±52.85a	190.22±53.74a	173.42±44.84a	174.08±38.54a	43.90±6.22a	38.42±7.12a	33.61±5.97a
	Aa	188.47±52.99a	176.82±44.07a	166.76±53.94a	162.92±39.75a	43.48±8.46a	38.31±7.33a	33.11±6.55a
	aa	176.40±44.16a	169.91±42.18a	160.26±41.64a	158.64±37.56a	44.33±7.00a	38.12±6.41a	33.40±5.05a
AhEXZ283046	AA	193.05±49.68a	183.97±48.3a	169.55±42.17a	168.98±35.38a	44.34±7.22a	38.85±7.03a	33.36±6.11a
	Aa	190.46±48.74a	184.89±47.15a	176.23±58.06a	174.47±46.10a	42.23±7.17a	36.92±7.04a	31.63±5.93a
	aa	174.74±48.10a	169.60±44.13a	158.17±41.77a	154.76±35.54a	44.96±7.46a	38.52±6.85a	34.42±5.37a
AA, Aa and aa indicated homozygous allele from Xuhua 13, heterozygous and homozygous allele from Zhonghua 6, respectively.
Within each row, phenotypic values that are not followed by the same lowcase letter were significantly different according to Bonferroni's Multiple Comparison Test at 0.05 level.
HPW hundred-pod weigh, PH plant heigh, WH Wuhan city, HG Huanggang city, WH2014HPW indicates hundred-pod weight in Wuhan2014, etc
The phenotypic data was from previous studies (Lv et al. 2018; Luo et al. 2017)

## Sheet: Table S7
Table S7 The marker applied in MAS
Marker	Forward primer	Reverse primer	Annealing temperature (°C)	Amplicon size (bp)
SNPOCA08	AGATTGGATGAGCATGAACTGA	ATGGTTGCCTGTAATATATCAACAT	57	561
